# Supplementary material for: Factors governing attachment of Rhizobium leguminosarum to legume roots at acid, neutral, and alkaline pHs
Source: mSystems. 2024 Aug 21;9(9):e00422-24. doi: 10.1128/msystems.00422-24 (PMC11406972; doi:10.1128/msystems.00422-24)
Supplement: Supplemental data sheets and tables — Data sheets S1 to S4; Tables S4 to S12. [file msystems.00422-24-s0002.xlsx]

## Sheet: Datasheet S1
	Datasheet S1	INSeq classification for Rlv3841 genes for pea root attachment at pH 6.5, pH 7.0 and pH 7.5 in 1-h assay.
	Gene Id	Designation	Description	Riley_code	pK19 mutants	TA sites	Root attached 1 hpi pH 6.5	Root attached 1 hpi pH 7.0	Root attached 1 hpi pH 7.5	Riley code
	pRL100005		conserved hypothetical protein with PIN domain	0.0.2		5	NE	NE	NE	0.0.2
	pRL100006		conserved hypothetical protein	0.0.2		2	NE	NE	NE	0.0.2
	pRL100009		conserved hypothetical protein	0.0.1		7	NE	NE	NE	0.0.1
	pRL100010		conserved hypothetical protein	0.0.2		3	NE	NE	NE	0.0.2
	pRL100011		hypothetical protein	0.0.0		5	NE	NE	NE	0.0.0
	pRL100013		conserved hypothetical protein	0.0.1		16	NE	NE	NE	0.0.1
	pRL100014		putative phage integrase	5.1.2		11	NE	NE	NE	5.1.2
	pRL100015		conserved hypothetical protein	0.0.2		4	NE	NE	NE	0.0.2
	pRL100016		putative segregation and condensation protein	1.2.1		8	NE	NE	NE	1.2.1
	pRL100018	tniB	putative transposase-related NTP-binding protein	5.1.4		16	NE	NE	NE	5.1.4
	pRL100019	tniA	putative transposase-related protein	5.1.4		27	NE	NE	NE	5.1.4
	pRL100020		conserved hypothetical protein	0.0.2		7	NE	NE	NE	0.0.2
	pRL100022		conserved hypothetical protein	0.0.2		10	NE	NE	NE	0.0.2
	pRL100023		conserved hypothetical protein	0.0.2		11	NE	NE	NE	0.0.2
	pRL100024		conserved hypothetical protein	0.0.2		24	NE	NE	NE	0.0.2
	pRL100025		hypothetical protein	0.0.0		13	NE	NE	NE	0.0.0
	pRL100026		conserved hypothetical protein	0.0.2		16	NE	NE	NE	0.0.2
	pRL100027		putative restriction modification methylase	2.2.3		40	NE	NE	NE	2.2.3
	pRL100028		hypothetical protein	0.0.0		25	NE	NE	NE	0.0.0
	pRL100029		hypothetical protein	0.0.0		53	NE	NE	NE	0.0.0
	pRL100030		conserved hypothetical protein	0.0.2		118	NE	NE	NE	0.0.2
	pRL100031		hypothetical protein	0.0.0		69	NE	NE	NE	0.0.0
	pRL100032		hypothetical protein	0.0.0		24	NE	NE	NE	0.0.0
	pRL100035		conserved hypothetical protein with protease domain	0.0.2		51	NE	NE	NE	0.0.2
	pRL100037		hypothetical protein	0.0.0		5	NE	NE	GD	0.0.0
	pRL100038		conserved hypothetical protein	0.0.2		46	NE	NE	NE	0.0.2
	pRL100039		putative DNA polymerase	2.2.3		19	NE	NE	NE	2.2.3
	pRL100040		conserved hypothetical protein	0.0.1		14	NE	NE	NE	0.0.1
	pRL100041		hypothetical protein	0.0.0		4	NE	NE	NE	0.0.0
	pRL100042		conserved hypothetical protein	0.0.1		4	NE	NE	NE	0.0.1
	pRL100048		putative phage integrase/tyrosine recombinase	5.1.2		17	NE	NE	NE	5.1.2
	pRL100049		putative integrase/recombinase protein	5.1.2		17	NE	NE	NE	5.1.2
	pRL100050		putative integrase/recombinase protein	5.1.2		25	NE	NE	NE	5.1.2
	pRL100051		hypothetical protein	0.0.0		27	NE	NE	NE	0.0.0
xH1	pRL100052	cspAp10	putative cold shock protein CspA	1.6.1		3	#N/A	NE	NE	1.6.1
xH1	pRL100053*		putative transmembrane protein	4.1.1		7	GD	GD	GD	4.1.1
	pRL100055		putative acetolactate synthase subunit	3.1.21		41	NE	NE	NE	3.1.21
	pRL100056		putative aromatic amino acid aminotransferase	3.4.2		21	NE	NE	NE	3.4.2
	pRL100057		putative AsnC family transcriptional regulator	6.3.1	pRL100057	15	NE	NE	NE	6.3.1
	pRL100058		putative transmembrane protein	4.1.1		15	NE	NE	NE	4.1.1
	pRL100062		putative permease component of ABC transporter POPT	1.5.0		26	NE	NE	NE	1.5.0
	pRL100063		putative permease component of ABC transporter POPT	1.5.0		18	NE	NE	NE	1.5.0
	pRL100064		conserved hypothetical protein	0.0.2		9	NE	NE	NE	0.0.2
	pRL100065		putative GntR family transcriptional regulator	6.3.3		14	NE	NE	NE	6.3.3
	pRL100066		putative hydrolase	3.3.15		26	NE	NE	NE	3.3.15
	pRL100067		putative racemase/decarboxylase	3.3.15	pRL100067	19	NE	NE	NE	3.3.15
	pRL100068		putative aminohydrolase	3.3.15		22	NE	NE	NE	3.3.15
	pRL100069		conserved hypothetical protein	0.0.1		11	NE	NE	NE	0.0.1
	pRL100070		putative ATP-binding component of ABC transporter PAAT	1.5.1		9	NE	NE	NE	1.5.1
	pRL100071		putative permease component of ABC transporter PAAT	1.5.0		18	NE	NE	NE	1.5.0
	pRL100072		putative SBP of ABC transporter PAAT	1.5.0		16	NE	NE	NE	1.5.0
	pRL100075		putative ferredoxin	3.5.3		4	NE	NE	NE	3.5.3
	pRL100076		conserved hypothetical protein	0.0.2		31	NE	NE	NE	0.0.2
	pRL100077		hypothetical protein	0.0.0		11	NE	NE	NE	0.0.0
	pRL100078		hypothetical protein	0.0.0		15	NE	NE	NE	0.0.0
xH1	pRL100079	qatV6	putative ATP-binding component of ABC transporter QAT glycine betaine/L-proline transporter	1.5.1		14	NE	NE	NE	1.5.1
	pRL100080	qatW6	putative permese component of ABC transporter QAT glycine betaine/L-proline transporter	1.5.1		11	NE	NE	NE	1.5.1
	pRL100081	qatX6	putative SBP of ABC transporter QAT glycine betaine/L-proline transporter	1.5.1		14	NE	NE	NE	1.5.1
	pRL100082		putative XRE family (HipB) transcriptional regulator	6.3.0		4	NE	NE	NE	6.3.0
	pRL100083		hypothetical protein	0.0.0		9	NE	NE	NE	0.0.0
	pRL100086		hypothetical protein	0.0.0		6	NE	NE	NE	0.0.0
	pRL100087	acdS	putative 1-aminocyclopropane-1-carboxylate deaminase	3.4.5		28	NE	NE	NE	3.4.5
	pRL100088		putative insertion element IS402 protein	5.1.4		6	NE	NE	NE	5.1.4
	pRL100089		conserved hypothetical protein	0.0.1		5	NE	NE	NE	0.0.1
	pRL100093		hypothetical protein	0.0.0		6	NE	NE	NE	0.0.0
	pRL100095		conserved hypothetical protein	0.0.2		2	NE	NE	NE	0.0.2
	pRL100097		conserved hypothetical protein	0.0.2	pRL100097	50	NE	NE	NE	0.0.2
	pRL100098		conserved hypothetical protein	0.0.1		33	NE	NE	NE	0.0.1
	pRL100099		conserved hypothetical protein	0.0.2	pRL100099	11	NE	NE	NE	0.0.2
	pRL100104	phaE	putative phaE protein, subunit of polyhydroxyalkanoate (PHA) synthase	2.2.8	pRL100104	8	NE	NE	NE	2.2.8
	pRL100105	phaC2	putative polyhydroxyalkanoate (PHA) synthase subunit C	2.2.8	pRL100105	23	NE	NE	NE	2.2.8
	pRL100106		hypothetical protein	0.0.0	pRL100106	11	NE	NE	NE	0.0.0
	pRL100107		hypothetical protein	0.0.0		16	NE	NE	NE	0.0.0
	pRL100108		hypothetical protein	0.0.0		3	NE	NE	NE	0.0.0
	pRL100109	repAp10b	putative replication protein RepA	2.2.3		47	NE	NE	NE	2.2.3
	pRL100110		hypothetical protein	0.0.0		5	NE	NE	NE	0.0.0
	pRL100112		putative dehalogenase/hydrolase	3.3.15		19	NE	GD	NE	3.3.15
	pRL100113		hypothetical protein	0.0.0		8	NE	NE	NE	0.0.0
	pRL100114		hypothetical protein	0.0.0		3	NE	NE	NE	0.0.0
	pRL100119		putative propionate CoA-transferase	3.5.1	pRL100119	23	NE	NE	NE	3.5.1
	pRL100120		phasin-like protein, often associated with PHB or other polyhydroxyalkanoate (PHA)	2.2.8		7	NE	NE	NE	2.2.8
	pRL100121	acsA3	putative acetyl-coA synthetase	3.3.4		44	NE	NE	NE	3.3.4
	pRL100122	adk2	putative adenylate kinase	3.3.15		9	NE	NE	NE	3.3.15
	pRL100123		conserved hypothetical exported protein	0.0.2		11	NE	NE	NE	0.0.2
	pRL100124		putative transposase	5.1.4		34	NE	NE	NE	5.1.4
	pRL100125		putative transposase	5.1.4		7	NE	NE	NE	5.1.4
	pRL100126		putative transposase	5.1.4		8	NE	NE	NE	5.1.4
	pRL100127		putative ATP-binding component of ABC transporter Unclass	1.5.0		14	NE	NE	NE	1.5.0
	pRL100128		putative ATP-binding component of ABC transporter Unclass	1.5.0		11	#N/A	NE	NE	1.5.0
	pRL100129		putative permease component of ABC transporter Unclass	1.5.0		24	NE	NE	NE	1.5.0
	pRL100130		putative permease component of ABC transporter Unclass	1.5.0		20	NE	NE	NE	1.5.0
	pRL100131		putative SBP of ABC transporter Unclass	1.5.0		28	NE	NE	NE	1.5.0
	pRL100132		hypothetical protein	0.0.0		4	NE	NE	NE	0.0.0
	pRL100133		putative IclR family transcriptional regulator	6.3.4		21	NE	NE	NE	6.3.4
	pRL100134	aatK	orthologue of aatK (blcA) succinate semialdehyde dehydrogenase dehydrogenase gene of A. tumefaciens	3.4.2		35	NE	NE	NE	3.4.2
	pRL100135	aatL	orthologue of aatL (blcB) putative 4-hydroxybutyrate dehydrogenase gene of A. tumefaciens	3.4.4		27	NE	NE	NE	3.4.4
	pRL100136	aatM	orthologue of aatM (blcC) lactonase gene of A. tumefaciens	3.3.21		21	NE	NE	NE	3.3.21
	pRL100137	metX	putative homoserine O-acetyltransferase	3.1.14	pRL100137	41	NE	NE	NE	3.1.14
	pRL100138		putative MerR family transcriptional regulator	6.3.12		12	NE	NE	NE	6.3.12
	pRL100139		putative DNA recombinase	2.2.3		39	NE	NE	NE	2.2.3
	pRL100144		conserved hypothetical protein	0.0.2		4	NE	NE	NE	0.0.2
	pRL100145		putative acyl-CoA dehydrogenase	3.3.15		13	NE	NE	NE	3.3.15
	pRL100146		conserved hypothetical protein	0.0.1		11	NE	NE	NE	0.0.1
	pRL100147		conserved hypothetical protein	0.0.1		11	NE	NE	NE	0.0.1
	pRL100149		conserved hypothetical protein	0.0.2		58	NE	ES	NE	0.0.2
	pRL100150		hypothetical protein	0.0.0		3	NE	NE	NE	0.0.0
	pRL100151	exsI	putative XRE family (HipB) transcriptional regulator	6.3.0		8	NE	NE	NE	6.3.0
	pRL100154		hypothetical protein	0.0.0		6	NE	NE	NE	0.0.0
	pRL100155		putative transmembrane protein	4.1.1		12	NE	NE	NE	4.1.1
	pRL100156	fdxB1	putative ferredoxin	3.5.3		6	NE	NE	NE	3.5.3
	pRL100158	nifN	putative nitrogenase iron-molybdenum cofactor biosynthesis protein NifN	3.3.22		41	GD	NE	NE	3.3.22
	pRL100159	nifE	putative nitrogenase iron-molybdenum cofactor biosynthesis protein NifE	3.3.22		35	NE	NE	NE	3.3.22
	pRL100160	nifK	nitrogenase molybdenum-iron protein beta chain NifK	3.3.22		45	NE	NE	NE	3.3.22
	pRL100161	nifD	nitrogenase molybdenum-iron protein alpha chain NifD	3.3.22		52	GD	GD	NE	3.3.22
	pRL100162*	nifH	nitrogenase iron protein NifH	3.3.22	pRL100162	26	NE	NE	NE	3.3.22
	pRL100163		hypothetical protein with homology to asparagine synthase (glutamine hyrdrolysing ) at C-term	0.0.0		26	GD	NE	GD	0.0.0
	pRL100164	rhiI	putative enzyme to synthesise (autoinducer) AHL, RhiI	3.2.0		12	NE	NE	NE	3.2.0
	pRL100167		putative transposase part of insertion sequence	5.1.4		5	NE	NE	NE	5.1.4
	pRL100168		putative transposase part of insertion sequence	5.1.2		11	NE	NE	NE	5.1.2
	pRL100169	rhiA	rhizosphere-induced protein RhiA	3.3.22		17	NE	NE	NE	3.3.22
	pRL100170	rhiB	rhizosphere-induced protein RhiB	3.3.22		20	NE	NE	NE	3.3.22
	pRL100171	rhiC	rhizosphere-induced protein RhiC	3.3.22		10	NE	NE	NE	3.3.22
	pRL100172	rhiR	putative transcriptional regulatory protein controlling rhi gene expression RhiR	6.0.0	pRL100172	20	#N/A	#N/A	NE	6.0.0
	pRL100173	rhiD	putative outer-membrane immunogenic protein precursor RhiD	4.1.3		24	NE	NE	NE	4.1.3
	pRL100174		hypothetical protein, no known homology	0.0.0		13	GD	GD	GD mc	0.0.0
	pRL100175	nodO	putative nodulation protein NodO	3.3.22		26	NE	NE	NE	3.3.22
	pRL100177		putative homologue of eukaryotic tubulin	3.3.21		9	GD	NE	NE	3.3.21
	pRL100178	nodT	putative nodulation protein NodT, TolC homologue	3.3.22		33	NE	NE	NE	3.3.22
	pRL100179	nodN	nodulation protein NodN	3.3.22		14	NE	NE	NE	3.3.22
	pRL100180	nodM	glucosamine--fructose-6-phosphate aminotransferase NodM	3.3.22		56	NE	NE	NE	3.3.22
	pRL100181	nodL	putative nodulation protein NodL	3.3.22		15	NE	NE	NE	3.3.22
	pRL100182	nodE	nodulation protein NodE homology with beta-ketoacyl synthases e.g.FabB	3.3.22		30	NE	NE	NE	3.3.22
	pRL100183	nodF	nodulation protein NodF acyl carrier protein (ACP) used in Nod factor synthesis	3.3.22		8	NE	NE	NE	3.3.22
	pRL100184	nodD	nodulation protein NodD	3.3.22		34	NE	NE	NE	3.3.22
	pRL100185	nodA	nodulation protein NodA	3.3.22		18	NE	NE	NE	3.3.22
	pRL100186	nodB	putative chitooligosaccharide deacetylase NodB	3.3.22		17	NE	NE	NE	3.3.22
	pRL100187	nodC	N-acetylglucosaminyltransferase NodC	3.3.22		42	NE	NE	NE	3.3.22
	pRL100188	nodI	putative ATP-binding component of ABC transporter Export of nod factor	1.5.5		30	NE	NE	NE	1.5.5
	pRL100189	nodJ	nodulation protein NodJ involved in Nod factor export	3.3.22		34	NE	NE	NE	3.3.22
	pRL100190		conserved hypothetical protein	0.0.1		7	NE	NE	NE	0.0.1
	pRL100191		conserved hypothetical protein	0.0.1		5	NE	NE	NE	0.0.1
	pRL100192		hypothetical protein	0.0.0		9	NE	NE	NE	0.0.0
	pRL100193		conserved hypothetical protein	0.0.2		27	NE	NE	NE	0.0.2
	pRL100194		hypothetical protein	0.0.0		12	NE	NE	NE	0.0.0
	pRL100195	nifB	FeMo cofactor biosynthesis protein NifB	3.3.22		43	NE	NE	NE	3.3.22
	pRL100196	nifA	transcriptional regulator NifA	6.3.0		48	NE	NE	NE	6.3.0
	pRL100197	fixX	ferredoxin-like protein FixX	3.3.22	pRL100197	8	NE	NE	NE	3.3.22
	pRL100198	fixC	nitrogen fixation protein FixC	3.3.22	pRL100198	50	NE	NE	NE	3.3.22
	pRL100199	fixB	electron transfer protein FixB	3.3.22		25	NE	NE	GD	3.3.22
	pRL100200	fixA	electron transfer protein FixA	3.3.22		23	NE	NE	GD	3.3.22
	pRL100201		conserved hypothetical protein	0.0.2	pRL100201	24	NE	NE	NE	0.0.2
	pRL100202		conserved hypothetical protein	0.0.2		21	NE	NE	NE	0.0.2
	pRL100205	fixN1	putative transmembrane cytochrome oxidase subunit	3.5.1		48	NE	NE	NE	3.5.1
	pRL100206	fixO1	putative cytochrome oxidase subunit	3.5.1		21	NE	NE	NE	3.5.1
	pRL100206A	fixQ1	putative component of cytochrome oxidase	3.5.1		2	NE	NE	NE	3.5.1
	pRL100207	fixP1	putative cytochrome oxidase subunit	3.5.1		13	NE	NE	NE	3.5.1
	pRL100208	fixG1	transmembrane nitrogen fixation cation transport protein FixG	1.5.2		40	NE	NE	NE	1.5.2
	pRL100209	fixH1	nitrogen fixation cation transport protein FixH	1.5.2		10	NE	NE	NE	1.5.2
	pRL100210	fixI1	transmembrane nitrogen fixation cation transport protein FixI	1.5.2		24	NE	NE	NE	1.5.2
	pRL100210A	fixS1	putative component of cation pump FixS	1.5.2		5	NE	NE	NE	1.5.2
	pRL100211		putative FNR/CRP family transcriptional regulator	6.3.0		17	NE	NE	NE	6.3.0
	pRL100213		conserved hypothetical protein	0.0.2		22	NE	NE	NE	0.0.2
	pRL100214		putative LysR family transcriptional regulator	6.3.6		20	NE	NE	NE	6.3.6
	pRL100215		putative DNA conjugation-related protein	2.2.3		17	NE	NE	NE	2.2.3
	pRL100216		conserved hypothetical protein	0.0.1		6	NE	NE	NE	0.0.1
	pRL100217		putative conjugal transfer protein	2.2.3		21	NE	NE	NE	2.2.3
	pRL100218		putative mobilization protein	2.2.3		2	NE	NE	NE	2.2.3
	pRL100220		conserved hypothetical protein	0.0.2		9	ES	GD	NE	0.0.2
	pRL100221		conserved hypothetical protein	0.0.2		25	NE	NE	NE	0.0.2
	pRL100222		conserved hypothetical protein	0.0.2		4	NE	NE	NE	0.0.2
	pRL100223		conserved hypothetical protein	0.0.2		14	NE	NE	NE	0.0.2
	pRL100224		putative nitrilotriacetate monooxygenase component	1.4.2		20	NE	NE	NE	1.4.2
	pRL100225		putative amidohydrolase	3.3.15		13	NE	NE	NE	3.3.15
	pRL100226		putative acetyltransferase	3.3.15		15	NE	NE	NE	3.3.15
	pRL100227		putative ATP-binding:permease (ABC:IMP) component of ABC transporter Unclass	1.5.0		30	NE	NE	NE	1.5.0
	pRL100228		putative SBP of ABC transporter Unclass	1.5.0		16	NE	NE	NE	1.5.0
	pRL100229		putative SBP of ABC transporter Unclass	1.5.0		14	NE	NE	NE	1.5.0
	pRL100230		putative monooxygenase	3.3.15		17	NE	NE	NE	3.3.15
	pRL100231		putative thioredoxin	3.3.15		12	NE	NE	NE	3.3.15
	pRL100232		putative NADH-dependent FMN reductase	3.3.15		9	NE	NE	NE	3.3.15
	pRL100233		hypothetical protein	0.0.0		5	NE	NE	NE	0.0.0
	pRL100234		conserved hypothetical protein	0.0.2		11	NE	NE	NE	0.0.2
	pRL100235		hypothetical protein	0.0.0		5	NE	NE	NE	0.0.0
	pRL100236		putative cation transport protein ChaC	1.5.2		10	NE	NE	NE	1.5.2
	pRL100237		putative permease component of ABC transporter Unclass	1.5.0		12	NE	NE	NE	1.5.0
	pRL100238		putative ATP-binding component of ABC transporter Unclass	1.5.0		5	NE	NE	NE	1.5.0
	pRL100239		putative SBP of ABC transporter Unclass	1.5.0		14	NE	NE	NE	1.5.0
	pRL100240		conserved hypothetical protein	0.0.2		19	NE	NE	NE	0.0.2
	pRL100241	gtsR	putative GntR family transcriptional regulator	6.3.3		8	NE	NE	NE	6.3.3
	pRL100242		conserved hypothetical protein	0.0.2		8	GD	GD	NE	0.0.2
	pRL100243		putative hydrolase	3.3.15		10	NE	NE	NE	3.3.15
	pRL100244		putative flavin monooxygenase/reductase	3.3.15		11	NE	NE	NE	3.3.15
	pRL100245		putative monooxygenase	3.3.15		18	NE	NE	NE	3.3.15
	pRL100246		putative aldehyde dehydrogenase	3.3.15		24	NE	NE	NE	3.3.15
	pRL100247		conserved hypothetical protein	0.0.2		6	NE	NE	NE	0.0.2
	pRL100248	gtsA	putative SBP of ABC transporter POPT GABA transporter	1.5.0		20	NE	NE	NE	1.5.0
	pRL100255		conserved hypothetical protein	0.0.2		6	NE	NE	NE	0.0.2
	pRL100256		putative ATP-binding component of ABC transporter Unclass	1.5.0		14	NE	NE	NE	1.5.0
	pRL100257		putative permease component of ABC transporter Unclass	1.5.0		17	NE	NE	NE	1.5.0
	pRL100258		putative permease component of ABC transporter Unclass	1.5.0		18	NE	NE	NE	1.5.0
	pRL100259		putative SBP of ABC transporter Unclass	1.5.0		24	NE	NE	NE	1.5.0
	pRL100260		putative alfa-L-rhamnosidase	3.4.3		44	NE	NE	NE	3.4.3
	pRL100261		putative LacI family transcriptional regulator (repressor)	6.3.5		21	NE	NE	NE	6.3.5
	pRL100262		putative LacI family transcriptional regulator (repressor)	6.3.5		14	NE	NE	NE	6.3.5
	pRL100263		putative SBP of ABC transporter CUT1	1.5.3		30	NE	NE	NE	1.5.3
	pRL100264		putative permease component of ABC transporter CUT1	1.5.3		11	NE	NE	NE	1.5.3
	pRL100265		putative permease component of ABC transporter CUT1	1.5.3		13	NE	NE	NE	1.5.3
	pRL100266		putative glycosyl hydrolase (DUF1680)	3.3.15		42	NE	NE	NE	3.3.15
	pRL100267		putative ATP-binding component of ABC transporter CUT1	1.5.3		17	NE	NE	NE	1.5.3
	pRL100268		putative dihydrodipicolinate synthase	3.1.13		10	NE	NE	NE	3.1.13
	pRL100269		putative GntR family transcriptional regulator	6.3.3		12	NE	NE	NE	6.3.3
	pRL100274	fucA	putative alpha-L-fucosidase	3.4.3		26	GD	NE	NE	3.4.3
	pRL100275		putative LacI family transcriptional regulator (repressor)	6.3.5		13	GD	NE	GD	6.3.5
	pRL100276		putative SBP of ABC transporter PepT	1.5.0		48	NE	NE	NE	1.5.0
	pRL100277		putative permease component of ABC transporter PepT	1.5.0		16	NE	NE	NE	1.5.0
	pRL100278		putative permease component of ABC transporter PepT	1.5.0		20	NE	NE	NE	1.5.0
	pRL100279		putative ATP-binding component of ABC transporter PepT	1.5.0		9	NE	NE	NE	1.5.0
	pRL100280		putative ATP-binding component of ABC transporter PepT	1.5.0		14	NE	NE	NE	1.5.0
	pRL100281		putative inositol utilisation protein	3.4.3		18	NE	NE	NE	3.4.3
	pRL100282		putative glyosyl hydrolase with strong homology to mouse alpha-L-iduronidase	4.1.2		32	NE	NE	NE	4.1.2
	pRL100283		conserved hypothetical protein	0.0.2		15	NE	NE	NE	0.0.2
	pRL100284		putative 2-hydroxyacid dehydrogenase	3.3.15		9	NE	NE	NE	3.3.15
	pRL100285		conserved hypothetical protein	0.0.1		17	NE	NE	NE	0.0.1
	pRL100286		putative RND family efflux transporter (inner membrane protein)	1.5.5		33	NE	NE	NE	1.5.5
	pRL100287		putative RND family efflux transporter (membrane fusion protein)	1.5.5		13	NE	NE	NE	1.5.5
	pRL100288		putative two-component sensor/regulator; transcriptional regulator	6.1.2		14	NE	NE	NE	6.1.2
	pRL100289		putative two-component sensor/regulator; histidine kinase	6.1.1		14	NE	NE	NE	6.1.1
	pRL100290		putative CBS domain protein	7.0.0		9	NE	NE	NE	7.0.0
	pRL100291		putative outer membrane protein, similar to nodulation protein NodT, TolC homologue	3.3.22		23	NE	NE	NE	3.3.22
	pRL100292		putative citrate lyase beta chain	3.5.8		10	NE	NE	NE	3.5.8
	pRL100293		putative MaoC dehydratase family protein	7.0.0		5	NE	NE	NE	7.0.0
	pRL100294	mccc1	putative methylcrotonyl-CoA carboxylase alpha chain	3.4.2		29	NE	NE	NE	3.4.2
	pRL100295	mccc2	putative methylcrotonyl-CoA carboxylase	3.4.2		23	NE	NE	NE	3.4.2
	pRL100296	ivdH	putative isovaleryl-CoA dehydrogenase	3.4.2		17	NE	NE	NE	3.4.2
	pRL100297		conserved hypothetical protein	0.0.1		5	NE	NE	NE	0.0.1
	pRL100298		conserved hypothetical protein	0.0.2		9	NE	NE	NE	0.0.2
	pRL100299		putative AraC family transcriptional regulator (activator)	6.3.2		13	NE	NE	NE	6.3.2
	pRL100300		putative short-chain dehydrogenase/reductase	3.3.15		6	NE	NE	NE	3.3.15
	pRL100301		putative acyl-CoA thiolase	3.3.15		12	NE	NE	NE	3.3.15
	pRL100302		putative acyl-CoA dehydrogenase	3.3.15		20	NE	NE	NE	3.3.15
	pRL100303		putative 2-oxoisovalerate dehydrogenase	3.4.2		19	NE	NE	NE	3.4.2
	pRL100304		putative 2-oxoisovalerate dehydrogenase beta subunit	3.4.2		19	NE	NE	NE	3.4.2
	pRL100305		putative lipoamide acyltransferase component of branched-chain alpha-keto acid dehydrogenase complex	3.3.15		14	NE	NE	NE	3.3.15
	pRL100306	lpdV	putative dihydrolipoyl dehydrogenase	3.3.4		15	NE	NE	NE	3.3.4
	pRL100309	cadB	cadherin domain-containing calcium-binding glycoprotein, involed in cell to cell contact?	1.5.2		32	NE	NE	NE	1.5.2
	pRL100311		putative transmembrane polysaccharide synthesis protein	4.1.4		6	NE	NE	NE	4.1.4
	pRL100312		putative hydrolase	3.3.15		17	NE	NE	NE	3.3.15
	pRL100313		conserved hypothetical protein	0.0.2		25	NE	NE	NE	0.0.2
	pRL100314		conserved hypothetical protein	0.0.1		4	NE	NE	NE	0.0.1
	pRL100316		hypothetical protein	0.0.0		3	NE	NE	NE	0.0.0
	pRL100317		hypothetical protein	0.0.0		7	NE	NE	NE	0.0.0
	pRL100318		conserved hypothetical protein	0.0.1		6	NE	NE	NE	0.0.1
	pRL100319		conserved hypothetical protein	0.0.1		8	NE	NE	NE	0.0.1
	pRL100320	phnA	putative polybetahydroxybutyrate synthesis PhnA protein	1.6.1		6	NE	NE	NE	1.6.1
	pRL100321		conserved hypothetical protein	0.0.1		9	NE	NE	NE	0.0.1
	pRL100322		conserved hypothetical protein	0.0.2		8	NE	NE	NE	0.0.2
	pRL100323		hypothetical protein	0.0.0		5	NE	NE	NE	0.0.0
	pRL100324	iroE	putative esterase, IroE	3.3.15		21	NE	NE	NE	3.3.15
	pRL100325	fhuA1	putative outer membrane siderophore receptor	1.5.2		81	NE	NE	NE	1.5.2
	pRL100326	fhuB	putative permease component of ABC transporter FeCT FhuB siderophore (vicibactin Fe3+ complex) transporter	1.5.2		29	NE	NE	NE	1.5.2
	pRL100327	fhuD	putative SBP of ABC transporter FeCT FhuD siderophore (vicibactin Fe3+ complex) transporter	1.5.2		11	NE	NE	NE	1.5.2
	pRL100328	fhuC	putative ATP-binding component of ABC transporter FeCT FhuC siderophore (vicibactin Fe3+ complex) transporter	1.5.2		17	NE	NE	NE	1.5.2
	pRL100329		conserved hypothetical protein	0.0.2		12	NE	NE	NE	0.0.2
	pRL100330		conserved hypothetical protein	0.0.1		15	NE	NE	NE	0.0.1
	pRL100331		putative LysR family transcriptional regulator	6.3.6		22	NE	NE	NE	6.3.6
	pRL100333		conserved hypothetical protein	0.0.2		7	NE	NE	NE	0.0.2
	pRL100334		conserved hypothetical protein	0.0.1		13	NE	NE	NE	0.0.1
	pRL100335		putative glutathione-S-transferase protein	1.6.1		9	NE	NE	NE	1.6.1
	pRL100336	atzB	putative hydroxylchloroatrazine ethylaminohydrolase	1.4.2		23	NE	NE	NE	1.4.2
	pRL100337		putative SBP of ABC transporter CUT2	1.5.3		17	#N/A	NE	NE	1.5.3
	pRL100343	pit2	putative phosphate transporter	1.5.4		19	NE	NE	NE	1.5.4
	pRL100344		putative SBP of ABC transporter NitT	1.5.4		22	NE	NE	NE	1.5.4
	pRL100345		putative permease component of ABC transporter NitT	1.5.4		13	NE	NE	NE	1.5.4
	pRL100346		putative ATP-binding component of ABC transporter NitT	1.5.4		7	NE	NE	NE	1.5.4
	pRL100347		putative GntR family transcriptional regulator	6.3.3		12	NE	NE	NE	6.3.3
	pRL100349		putative permease component of ABC transporter CUT2	1.5.3		17	NE	NE	NE	1.5.3
	pRL100350		putative permease component of ABC transporter CUT2	1.5.3		12	NE	NE	NE	1.5.3
	pRL100351	amiF	putative formamidase	3.2.5		17	NE	NE	NE	3.2.5
	pRL100352		putative amidase	3.4.5		13	NE	NE	NE	3.4.5
	pRL100353	atzD	putative cyanuric acid amidohydrolase	1.4.2		11	NE	NE	NE	1.4.2
	pRL100354		putative ATP-binding:ATP-binding (ABC:ABC) component of ABC transporter CUT2	1.5.3		16	NE	NE	NE	1.5.3
	pRL100355		putative isochorismatase	3.4.2		5	NE	NE	NE	3.4.2
	pRL100363	ntaA2	putative nitrilotriacetate monooxygenase component A	1.4.2		17	NE	NE	NE	1.4.2
	pRL100364		putative flavin reductase	3.3.15		11	NE	NE	NE	3.3.15
	pRL100365		putative aminotransferase	3.3.15		28	NE	NE	NE	3.3.15
	pRL100366	agmaT	putative agmatinase	3.3.14		18	NE	NE	NE	3.3.14
	pRL100367		conserved hypothetical protein	0.0.1		11	NE	NE	NE	0.0.1
	pRL100368		putative transmembrane GGDEF/EAL sensory box protein	6.6.0		28	NE	NE	NE	6.6.0
	pRL100369		putative SBP of ABC transporter amino acid binding? Family not known	1.5.0		22	NE	NE	NE	1.5.0
	pRL100370	fdhA	glutathione-independent formaldehyde dehydrogenase	3.4.2		22	NE	NE	NE	3.4.2
	pRL100371		putative transmembrane protein	4.1.1		6	NE	NE	NE	4.1.1
	pRL100372		putative LysR family transcriptional regulator	6.3.6		14	NE	NE	NE	6.3.6
	pRL100373		putative AraC family transcriptional regulator (activator)	6.3.2		19	NE	NE	NE	6.3.2
	pRL100374		conserved hypothetical protein	0.0.1		7	NE	NE	NE	0.0.1
	pRL100375		putative hydroxylacyl-CoA dehydrogenase	3.4.4		20	NE	NE	NE	3.4.4
	pRL100376		putative acyl-CoA dehydrogenase	3.3.15		19	NE	NE	NE	3.3.15
	pRL100377		putative acyl-CoA synthetase	3.3.15		23	NE	NE	NE	3.3.15
	pRL100378		putative enoyl-CoA dehydratase	3.3.15		5	NE	NE	NE	3.3.15
	pRL100379		putative SBP of ABC transporter PepT	1.5.0		24	NE	NE	NE	1.5.0
	pRL100380		putative permease component of ABC transporter PepT	1.5.0		20	NE	NE	NE	1.5.0
	pRL100381		putative permease component of ABC transporter PepT	1.5.0		12	NE	NE	NE	1.5.0
	pRL100382		putative ATP-binding:ATP-binding (ABC:ABC) component of ABC transporter PepT	1.5.0		25	NE	NE	NE	1.5.0
	pRL100383		putative peptidase	2.1.4		34	NE	NE	NE	2.1.4
	pRL100384		putative esterase/lipase	3.3.15		14	NE	NE	NE	3.3.15
	pRL100385	ecfM	putative RNA polymerase ECF sigma factor, family ECF20/ECF01	6.2.1		11	NE	NE	NE	6.2.1
	pRL100387		putative gluconolactonase precursor	3.3.15		20	NE	NE	NE	3.3.15
	pRL100388		putative LacI family transcriptional regulator (repressor)	6.3.5		17	NE	GD	NE	6.3.5
	pRL100389	idnD	L-idonate 5-dehydrogenase	3.4.3		9	NE	NE	NE	3.4.3
	pRL100390		putative NAD-binding D-isomer specific 2-hydroxyacid dehydrogenase	3.5.6		13	NE	NE	NE	3.5.6
	pRL100391	gno1	putative gluconate 5-dehydrogenase	3.5.6		12	NE	NE	NE	3.5.6
	pRL100392	idnK2	putative gluconokinase	3.5.6		6	NE	NE	NE	3.5.6
	pRL100393		putative NAD-binding protein	3.3.15		6	NE	NE	NE	3.3.15
	pRL100394		putative ATP-binding:ATP-binding (ABC:ABC) component of ABC transporter CUT2	1.5.3		15	NE	NE	NE	1.5.3
	pRL100395		putative permease component of ABC transporter CUT2	1.5.3		17	NE	NE	NE	1.5.3
	pRL100396		putative SBP of ABC transporter CUT2	1.5.3		17	NE	NE	NE	1.5.3
	pRL100397		conserved hypothetical protein	0.0.1		9	NE	NE	NE	0.0.1
	pRL100398		putative SBP of ABC transporter Unclass	1.5.0		17	NE	NE	NE	1.5.0
	pRL100399		putative permease component of ABC transporter Unclass	1.5.0		12	NE	NE	NE	1.5.0
	pRL100400		putative ATP-binding component of ABC transporter Unclass	1.5.0		2	NE	NE	NE	1.5.0
	pRL100401	ntaA1	putative nitrilotriacetate monooxygenase component A	1.4.2		28	NE	NE	NE	1.4.2
	pRL100402		putative sulfonate mono-oxygenase	1.4.2		18	NE	NE	NE	1.4.2
	pRL100403	mcpG	putative methyl-accepting chemotaxis receptor	1.1.1		16	NE	NE	NE	1.1.1
	pRL100404	mctP	putative transmembrane sodium-solute symporter	1.5.0		33	GD	GD mc	GD	1.5.0
	pRL100405		putative transmembrane protein	4.1.1		7	GD	GD	GD	4.1.1
	pRL100406	mctR	putative two-component sensor/regulator; transcriptional regulator	6.1.2		8	GD	GD	GD	6.1.2
	pRL100408		putative AsnC family transcriptional regulator	6.3.1		8	NE	NE	NE	6.3.1
	pRL100409		putative ATP-binding component of ABC transporter Unclass	1.5.0		9	NE	NE	NE	1.5.0
	pRL100410		putative SBP of ABC transporter Unclass, homology with aotJ (lysine arginine ornithine BP) of Agrobacterium	1.5.0		15	NE	NE	NE	1.5.0
	pRL100411		putative permease component of ABC transporter Unclass	1.5.0		12	NE	NE	NE	1.5.0
	pRL100412		putative permease component of ABC transporter Unclass	1.5.0		15	NE	NE	NE	1.5.0
	pRL100413		putative methyltransferase	3.3.15		12	NE	NE	NE	3.3.15
	pRL100414		putative IclR family transcriptional regulator	6.3.4		9	NE	NE	NE	6.3.4
	pRL100415		putative SBP of ABC transporter CUT2	1.5.3		17	NE	NE	NE	1.5.3
	pRL100416		putative ATP-binding:ATP-binding (ABC:ABC) component of ABC transporter CUT2	1.5.3		14	NE	NE	NE	1.5.3
	pRL100417		putative permease component of ABC transporter CUT2	1.5.3		9	NE	NE	NE	1.5.3
	pRL100418		putative permease component of ABC transporter CUT2	1.5.3		7	NE	NE	NE	1.5.3
	pRL100419		conserved hypothetical protein	0.0.1		12	NE	NE	NE	0.0.1
	pRL100420		conserved hypothetical protein	0.0.2		15	NE	NE	NE	0.0.2
	pRL100421		putative ribonuclease-L-PSP family protein	7.0.0		8	NE	NE	NE	7.0.0
	pRL100422		conserved hypothetical protein	0.0.2		13	NE	NE	NE	0.0.2
	pRL100423		conserved hypothetical protein	0.0.2		20	NE	NE	NE	0.0.2
	pRL100424		putative methyltransferase	3.3.15		14	NE	NE	NE	3.3.15
	pRL100425		putative SBP of ABC transporter Unclass	1.5.0		13	NE	NE	NE	1.5.0
	pRL100426		putative ATP-binding component of ABC transporter Unclass	1.5.0		6	NE	NE	NE	1.5.0
	pRL100427		putative permease component of ABC transporter Unclass	1.5.0		13	NE	NE	NE	1.5.0
	pRL100428		putative permease component of ABC transporter Unclass	1.5.0		15	NE	NE	NE	1.5.0
	pRL100429		putative short-chain dehydrogenase	3.3.15		10	NE	NE	NE	3.3.15
	pRL100430		putative LysR family transcriptional regulator	6.3.6		13	NE	NE	NE	6.3.6
	pRL100431	aatA2	putative aspartate aminotransferase A	3.4.2		26	NE	NE	NE	3.4.2
	pRL100432		putative lactam utilization protein	3.4.3		12	NE	NE	NE	3.4.3
	pRL100433		putative allophanate hydrolase subunit 2	3.4.2		16	NE	NE	NE	3.4.2
	pRL100434		putative allophanate hydrolase subunit 1	3.4.2		9	NE	NE	NE	3.4.2
	pRL100435		conserved hypothetical protein	0.0.2		6	NE	NE	NE	0.0.2
	pRL100436	accC2	putative biotin carboxylase	3.6.0		23	NE	NE	NE	3.6.0
	pRL100437	accB2	putative biotin carboxyl carrier protein of acetyl-CoA carboxylase	3.6.0		3	NE	NE	NE	3.6.0
	pRL100438		putative LacI family transcriptional regulator (repressor)	6.3.5		15	NE	NE	NE	6.3.5
	pRL100439		putative inositol degradation protein	3.4.4		12	NE	NE	NE	3.4.4
	pRL100440		putative SBP of ABC transporter CUT1	1.5.3		13	NE	NE	NE	1.5.3
	pRL100441		putative permease component of ABC transporter CUT1	1.5.3		10	NE	NE	NE	1.5.3
	pRL100442		putative permease component of ABC transporter CUT1	1.5.3		13	NE	NE	NE	1.5.3
	pRL100443		putative ATP-binding component of ABC transporter CUT1	1.5.3		11	NE	NE	NE	1.5.3
	pRL100444		putative oxidoreductase	3.3.15	pRL100444	23	NE	NE	NE	3.3.15
	pRL100445		conserved hypothetical protein	0.0.2		21	NE	NE	NE	0.0.2
	pRL100446		putative aldo-keto reductase	3.3.15		10	NE	NE	NE	3.3.15
	pRL100447		putative LysR family transcriptional regulator	6.3.6		13	NE	NE	NE	6.3.6
	pRL100448		putative general stress protein	1.6.1		12	NE	NE	NE	1.6.1
	pRL100449		hypothetical protein	0.0.0		2	NE	NE	NE	0.0.0
	pRL100450	rpsU3	putative 30S ribosomal protein S21B	4.2.0		3	NE	NE	NE	4.2.0
	pRL100454		putative LuxR/GerE family transcriptional regulator	6.3.11		23	NE	NE	NE	6.3.11
	pRL100455		putative conserved hypothetical ATPase	3.3.17		49	NE	NE	NE	3.3.17
	pRL100457		putative TetR family transcriptional regulator	6.3.8		13	NE	NE	NE	6.3.8
	pRL100459		conserved hypothetical protein	0.0.1		8	NE	NE	NE	0.0.1
	pRL100460		putative lipid biosynthesis 3-oxoacyl-[acyl-carrier-protein] reductase	3.6.0		12	NE	NE	NE	3.6.0
	pRL100461	rbtD1	putative ribitol 2-dehydrogenase	3.3.21		7	NE	NE	NE	3.3.21
	pRL100462		putative permease component of ABC transporter CUT2	1.5.3		14	NE	NE	NE	1.5.3
	pRL100463		putative ATP-binding component of ABC transporter CUT2	1.5.3		8	NE	NE	NE	1.5.3
	pRL100464		putative SBP of ABC transporter CUT2	1.5.3		18	NE	NE	NE	1.5.3
	pRL100465		putative AraC family transcriptional regulator (activator)	6.3.2		22	NE	NE	NE	6.3.2
	pRL100466	otsB	putative trehalose-phosphatase	3.4.3		10	NE	NE	NE	3.4.3
	pRL100467		conserved hypothetical protein	0.0.2		12	NE	NE	NE	0.0.2
	pRL100468		conserved hypothetical protein	0.0.2		5	NE	NE	NE	0.0.2
	pRL100470		hypothetical protein	0.0.0		13	GD	NE	GD	0.0.0
	pRL110005		putative transmembrane YccA-like protein (role in maintaining membrane integrity) BI-1 (BAX-Inhibitor) with anti-apoptotic effect	4.1.1		14	NE	NE	NE	4.1.1
	pRL110006	asfN	putative transmembrane anti-sigma factor (COG5662), AsfN	6.2.2		17	NE	NE	NE	6.2.2
	pRL110007	ecfN	putative RNA polymerase ECF sigma factor, EcfN, family ECF26	6.2.1		4	NE	NE	NE	6.2.1
	pRL110008		hypothetical protein	0.0.0		6	NE	NE	NE	0.0.0
	pRL110009	hmrR1	putative MerR family transcriptional regulator (copper export)	6.3.12		9	NE	NE	NE	6.3.12
	pRL110010	actP	putative copper-transporting p-type ATPase	1.6.1		25	NE	NE	NE	1.6.1
	pRL110011	treY	putative trehalose synthase	2.2.8		44	NE	NE	NE	2.2.8
	pRL110012		putative penicillin-binding family protein	4.1.2		23	NE	NE	NE	4.1.2
	pRL110013		conserved hypothetical protein	0.0.1		86	NE	NE	NE	0.0.1
	pRL110014	msrA	putative peptide methionine sulfoxide reductase MsrA	2.2.10		15	NE	NE	NE	2.2.10
	pRL110015		conserved hypothetical protein	0.0.1		13	NE	NE	NE	0.0.1
	pRL110016		conserved hypothetical protein	0.0.2		14	#N/A	NE	NE	0.0.2
	pRL110017		putative TetR family transcriptional regulator	6.3.8		11	NE	NE	NE	6.3.8
	pRL110018		putative transmembrane major facilitator subfamily transporter protein, exporter	1.5.5		24	NE	NE	NE	1.5.5
	pRL110019		putative transmembrane transporter protein	1.5.0		20	NE	NE	NE	1.5.0
	pRL110020		putative SBP of ABC transporter NitT	1.5.4		17	NE	NE	NE	1.5.4
	pRL110021		putative ATP-binding component of ABC transporter NitT	1.5.4		9	NE	NE	NE	1.5.4
	pRL110022		putative permease component of ABC transporter NitT	1.5.4		6	NE	NE	NE	1.5.4
	pRL110023		putative FAD-dependent oxidoreductase, similar to E.coli invasion protein	3.3.15		22	NE	NE	NE	3.3.15
	pRL110024		putative acyl-CoA transferase	3.3.15		14	NE	NE	NE	3.3.15
	pRL110025	caiD	putative carnitinyl-CoA dehydratase	3.5.2		3	NE	NE	NE	3.5.2
	pRL110026		putative LysR family transcriptional regulator	6.3.6		15	NE	NE	NE	6.3.6
	pRL110027		putative amidohydrolase	3.3.15		16	NE	NE	NE	3.3.15
	pRL110028		putative dihydrodipicolinate synthase	3.1.13		22	NE	NE	NE	3.1.13
	pRL110029		putative ferredoxin	3.5.3		8	NE	NE	NE	3.5.3
	pRL110030		putative LacI family transcriptional regulator (repressor)	6.3.5		13	NE	NE	NE	6.3.5
	pRL110031		putative LacI family transcriptional regulator (repressor)	6.3.5		7	NE	NE	NE	6.3.5
	pRL110032		putative transmembrane protein	4.1.1		10	NE	NE	NE	4.1.1
	pRL110033		putative ATP-binding:permease (ABC:IMP) component of ABC transporter Export, beta 1-2-glucan export	1.5.5		27	NE	NE	NE	1.5.5
	pRL110034		putative ATP-binding:permease (ABC:IMP) component of ABC transporter Export, beta 1-2-glucan export	1.5.5		27	NE	NE	NE	1.5.5
	pRL110035		conserved hypothetical protein	0.0.2		6	NE	NE	NE	0.0.2
	pRL110036		conserved hypothetical protein	0.0.1		11	NE	NE	NE	0.0.1
	pRL110037		putative two component sensor/regulator; fused sensor/regulator	6.1.3		22	NE	NE	NE	6.1.3
	pRL110038		putative surfeit locus protein 1	2.2.9		9	NE	NE	NE	2.2.9
	pRL110039	cyoDp11	putative cytochrome o ubiquinol oxidase protein CyoD	3.5.1		4	NE	NE	NE	3.5.1
	pRL110040	cyoCp11	putative cytochrome o ubiquinol oxidase subunit III	3.5.1		7	NE	NE	NE	3.5.1
	pRL110041	cyoBp11	putative ubiquinol oxidase polypeptide I	3.5.1		30	NE	NE	NE	3.5.1
	pRL110042	cyoAp11	putative ubiquinol oxidase polypeptide II precursor	3.5.1		23	NE	NE	NE	3.5.1
	pRL110043		putative transmembrane transporter protein	1.5.0		23	GD	GD	NE	1.5.0
	pRL110044		conserved hypothetical protein	0.0.2		6	GD	GD	GD	0.0.2
	pRL110045		conserved hypothetical protein	0.0.1		2	GD	NE	GD	0.0.1
	pRL110046		putative FNR/CRP family transcriptional regulator	6.3.0		8	GD	NE	GD	6.3.0
	pRL110047		putative permease component of ABC transporter Export	1.5.5		45	NE	NE	NE	1.5.5
	pRL110048	redAh	UDP-N-acetylglucosamine-N-acetylmuramyl-(pentapeptide) pyrophosphoryl-undecaprenol N-acetylglucosamine transferase	4.1.2		12	NE	NE	NE	4.1.2
	pRL110049	redB	putative glycosyltransferase	4.1.2		13	NE	NE	NE	4.1.2
	pRL110050	redA	UDP-N-acetylglucosamine-N-acetylmuramyl-(pentapeptide) pyrophosphoryl-undecaprenol N-acetylglucosamine transferase	4.1.2		25	NE	NE	NE	4.1.2
	pRL110051	optC	putative permease component of ABC transporter PepT, OptC	1.5.0		20	NE	NE	NE	1.5.0
	pRL110052	optB	putative permease component of ABC transporter PepT, OptB	1.5.0		19	NE	NE	NE	1.5.0
	pRL110053	optA	putative SBP of ABC transporter PepT OptA	1.5.0	pRL110053	28	NE	NE	NE	1.5.0
	pRL110054	optD	putative ATP-binding:ATP-binding (ABC:ABC) component of ABC transporter PepT, OptD	1.5.0		23	NE	NE	NE	1.5.0
xH1	pRL110055	cyaA	putative adenylate cyclase	3.3.15		19	NE	NE	NE	3.3.15
	pRL110056		putative O-antigen related protein	4.1.4		21	NE	NE	NE	4.1.4
	pRL110057		hypothetical protein	0.0.0		12	NE	NE	NE	0.0.0
	pRL110058		putative adenylyl cyclase	3.3.15		14	NE	NE	NE	3.3.15
	pRL110059		conserved hypothetical protein	0.0.1		8	NE	NE	NE	0.0.1
	pRL110060		putative ATP-binding:permease (ABC:IMP) component of ABC transporter Export	1.5.5		22	NE	NE	NE	1.5.5
	pRL110061		conserved hypothetical protein	0.0.2		5	NE	NE	NE	0.0.2
	pRL110062		conserved hypothetical protein	0.0.2		6	NE	NE	NE	0.0.2
	pRL110063		conserved hypothetical protein	0.0.1		23	NE	NE	NE	0.0.1
	pRL110064		conserved hypothetical protein	0.0.1		7	NE	NE	NE	0.0.1
	pRL110065		conserved hypothetical protein	0.0.2		14	NE	NE	NE	0.0.2
	pRL110066		putative adenylate cyclase	3.3.15		26	NE	NE	NE	3.3.15
	pRL110067		putative glycosyltransferase	4.1.2		16	NE	NE	NE	4.1.2
	pRL110068		conserved hypothetical protein	0.0.1		6	NE	NE	NE	0.0.1
	pRL110069		putative hydrolase	3.3.15		20	NE	NE	NE	3.3.15
	pRL110070		conserved hypothetical protein	0.0.1		6	NE	NE	NE	0.0.1
	pRL110071*		conserved hypothetical protein	0.0.1		16	GD	GD	GD	0.0.1
	pRL110072		putative GntR family transcriptional regulator	6.3.3		13	GD	GD	NE	6.3.3
	pRL110073		putative GntR family transcriptional regulator	6.3.3		8	NE	GD	NE	6.3.3
	pRL110074		putative dioxygenase	3.3.15		28	NE	NE	NE	3.3.15
	pRL110075		putative SBP of ABC transporter PAAT	1.5.1		7	NE	NE	NE	1.5.1
	pRL110076		putative 3-dehydroquinate dehydratase	3.1.19		5	NE	NE	NE	3.1.19
	pRL110077		putative permease component of ABC transporter PAAT	1.5.1		13	NE	NE	NE	1.5.1
	pRL110078		putative permease component of ABC transporter PAAT	1.5.1		10	NE	NE	NE	1.5.1
	pRL110079		putative ATP-binding component of ABC transporter PAAT	1.5.1		6	NE	NE	NE	1.5.1
	pRL110080		putative GFO/IDH/MocA family oxidoreductase	3.3.15		13	NE	NE	NE	3.3.15
	pRL110081		putative shikimate 5-dehydrogenase	3.1.15		12	NE	NE	NE	3.1.15
	pRL110082		putative TetR family transcriptional regulator	6.3.8		6	NE	NE	NE	6.3.8
	pRL110083		conserved hypothetical protein	0.0.2		14	NE	NE	NE	0.0.2
	pRL110084	gno2	putative gluconate 5-dehydrogenase	3.3.7		11	NE	NE	NE	3.3.7
	pRL110085		putative cycloisomerase	1.4.2		13	NE	NE	NE	1.4.2
	pRL110086	pcaG	putative protocatechuate 3,4-dioxygenase alpha chain	1.4.2		13	NE	NE	NE	1.4.2
	pRL110087	pcaH1	putative protocatechuate 3,4-dioxygenase beta chain	1.4.2		11	NE	NE	NE	1.4.2
	pRL110088	pcaC	putative carboxymuconolactone decarboxylase	1.4.2		6	NE	NE	NE	1.4.2
	pRL110089		putative beta-ketoadipate enol-lactone hydrolase	1.4.2		10	NE	NE	NE	1.4.2
	pRL110090	pcaQ	putative LysR family transcriptional regulator	6.3.6		7	NE	NE	NE	6.3.6
	pRL110091		conserved hypothetical protein	0.0.2		7	NE	NE	NE	0.0.2
	pRL110092		conserved hypothetical protein	0.0.2		13	NE	NE	NE	0.0.2
	pRL110093		conserved hypothetical protein	0.0.1		6	NE	NE	NE	0.0.1
	pRL110095		putative transmembrane protein	4.1.1		22	NE	NE	NE	4.1.1
	pRL110096		conserved hypothetical protein	0.0.2		42	NE	NE	NE	0.0.2
	pRL110097		conserved hypothetical protein	0.0.2		29	NE	NE	NE	0.0.2
	pRL110098	hsdMp11	putative type I restriction enzyme	2.2.3		28	NE	NE	NE	2.2.3
	pRL110099	hsdSp11	putative type I restriction-modification system specificity subunit	2.2.3		33	NE	NE	NE	2.2.3
	pRL110100		conserved hypothetical protein	0.0.2		31	NE	NE	NE	0.0.2
	pRL110101	hsdRp11	putative type I restriction-modification system HsdR	2.2.3		51	NE	NE	NE	2.2.3
	pRL110102		conserved hypothetical protein	0.0.2		16	NE	NE	NE	0.0.2
	pRL110103		hypothetical protein	0.0.0		5	NE	NE	NE	0.0.0
	pRL110104		hypothetical protein	0.0.0		5	NE	NE	NE	0.0.0
	pRL110105		putative LysR family transcriptional regulator	6.3.6		18	NE	NE	NE	6.3.6
	pRL110107		conserved hypothetical exported protein	0.0.1		17	NE	NE	NE	0.0.1
	pRL110108		conserved hypothetical protein	0.0.2		17	NE	NE	NE	0.0.2
	pRL110109		hypothetical protein	0.0.0		8	NE	NE	NE	0.0.0
	pRL110110		hypothetical protein	0.0.0		9	NE	NE	NE	0.0.0
	pRL110111		conserved hypothetical protein	0.0.2		17	NE	NE	NE	0.0.2
	pRL110112		putative transcriptional regulator adenylate cyclase	6.0.0		26	NE	NE	NE	6.0.0
	pRL110113		hypothetical protein	0.0.0		9	NE	NE	NE	0.0.0
	pRL110114		hypothetical protein	0.0.0		11	NE	NE	NE	0.0.0
	pRL110115		putative DNA ligase	2.2.3		20	NE	NE	NE	2.2.3
	pRL110116		putative transmembrane protein	4.1.1		8	NE	NE	NE	4.1.1
	pRL110117		conserved hypothetical protein	0.0.1		8	NE	NE	NE	0.0.1
	pRL110118		hypothetical protein	0.0.0		5	NE	NE	NE	0.0.0
	pRL110119		putative AraC family transcriptional regulator (activator)	6.3.2		17	NE	NE	NE	6.3.2
	pRL110120		conserved hypothetical protein	0.0.2		7	NE	NE	NE	0.0.2
	pRL110121		conserved hypothetical protein	0.0.2		16	NE	NE	NE	0.0.2
	pRL110122		putative transmembrane protein	4.1.1		1	NE	NE	NE	4.1.1
	pRL110123		putative transmembrane nitrile hydratase	1.4.2		3	NE	NE	NE	1.4.2
	pRL110124		putative cobalt-containing nitrile hydratase subunit alpha	1.4.2		14	NE	NE	NE	1.4.2
	pRL110125		putative low-molecular weight cobalt-containing nitrile hydratase subunit beta	1.4.2		22	NE	NE	NE	1.4.2
	pRL110126		putative transmembrane protein	4.1.1		14	NE	NE	NE	4.1.1
	pRL110127		putative cobalamin synthesis protein (CobW family)	3.2.3		15	NE	NE	NE	3.2.3
	pRL110128		hypothetical exported protein	0.0.0		4	NE	NE	NE	0.0.0
	pRL110129		hypothetical protein	0.0.0		7	NE	NE	NE	0.0.0
	pRL110130		hypothetical protein	0.0.0		11	NE	NE	NE	0.0.0
	pRL110131		hypothetical protein	0.0.0		9	NE	NE	NE	0.0.0
	pRL110132		putative short-chain dehydrogenase/oxidoreductase	3.3.15		25	NE	NE	NE	3.3.15
	pRL110133		putative adenylate cyclase/transcriptional regulator	6.0.0		59	NE	NE	NE	6.0.0
	pRL110134		putative alcohol dehydrogenase	3.3.15		20	NE	NE	NE	3.3.15
	pRL110135		putative tautomerase	3.3.15		4	NE	NE	NE	3.3.15
	pRL110136	cpo2	putative non-heme chloroperoxidase	1.4.2		19	NE	NE	NE	1.4.2
	pRL110137		putative cyclase/dehydrase	3.3.15		20	NE	NE	NE	3.3.15
	pRL110138		hypothetical protein	0.0.0		9	NE	NE	NE	0.0.0
	pRL110139		putative oxidoreductase	3.3.15		21	NE	NE	NE	3.3.15
	pRL110141		conserved hypothetical protein	0.0.2		8	NE	NE	NE	0.0.2
	pRL110142		hypothetical protein	0.0.0		24	NE	NE	NE	0.0.0
	pRL110145		conserved hypothetical protein	0.0.2		31	NE	NE	NE	0.0.2
	pRL110146	irrB	putative FUR-like transcriptional regulator, iron response regulator	6.3.0		9	NE	NE	NE	6.3.0
	pRL110147		putative transmembrane protein	4.1.1		23	NE	NE	NE	4.1.1
	pRL110148		putative 2-hydroxy-3-oxopropionate reductase	3.4.3		21	NE	NE	NE	3.4.3
	pRL110149		putative isomerase	3.3.15		10	NE	NE	NE	3.3.15
	pRL110150		putative aldolase	3.3.15		9	NE	NE	NE	3.3.15
	pRL110151		conserved hypothetical protein	0.0.2		21	NE	NE	NE	0.0.2
	pRL110152		putative oxidoreductase/dehydrogenase	3.3.15		12	NE	NE	NE	3.3.15
	pRL110153	ttuC	putative tartrate dehydrogenase	3.3.7		19	NE	NE	NE	3.3.7
	pRL110154		putative aldehyde dehydrogenase	3.3.15		32	NE	NE	NE	3.3.15
	pRL110155		putative short-chain dehydrogenase/reductase	3.3.15	pRL110155	14	NE	NE	NE	3.3.15
	pRL110156		putative aldolase	3.3.15		14	NE	NE	NE	3.3.15
	pRL110157		hypothetical protein	0.0.0		23	NE	NE	NE	0.0.0
	pRL110158		putative transcription regulatory protein, MFS homology?	6.0.0		28	NE	NE	NE	6.0.0
	pRL110159		conserved hypothetical exported protein	0.0.2		14	NE	NE	NE	0.0.2
	pRL110160		putative LysR family transcriptional regulator	6.3.6		16	NE	NE	NE	6.3.6
	pRL110161		putative aldehyde dehydrogenase	3.3.15		23	NE	NE	NE	3.3.15
	pRL110162	gyaR2	putative glyoxylate reductase	7.0.0		11	NE	NE	NE	7.0.0
	pRL110163		conserved hypothetical protein	0.0.2		16	NE	NE	NE	0.0.2
	pRL110164		putative gluconate 5-dehydrogenase	3.3.15		24	NE	NE	NE	3.3.15
	pRL110165		conserved hypothetical protein	0.0.2		23	NE	NE	NE	0.0.2
	pRL110166		putative cyclohexadiene dehydrogenase	1.4.2		20	NE	NE	NE	1.4.2
	pRL110167		putative permease component of ABC transporter CUT2	1.5.3		30	NE	NE	NE	1.5.3
	pRL110168		putative ATP-binding:ATP-binding (ABC:ABC) component of ABC transporter CUT2	1.5.3		30	NE	NE	NE	1.5.3
	pRL110169		putative SBP of ABC transporter CUT2	1.5.3		27	NE	NE	NE	1.5.3
	pRL110170		putative alcohol dehydrogenase	3.3.15		18	NE	NE	NE	3.3.15
	pRL110171		conserved hypothetical protein	0.0.1		12	NE	NE	NE	0.0.1
	pRL110172		putative transmembrane protein	4.1.1		28	NE	NE	NE	4.1.1
	pRL110173		putative transmembrane protein	4.1.1		7	NE	NE	NE	4.1.1
	pRL110174		putative 3-oxoacyl-[acyl-carrier-protein] reductase	3.6.0		18	NE	NE	NE	3.6.0
	pRL110175		putative aldehyde dehydrogenase	3.3.15		27	NE	NE	NE	3.3.15
	pRL110176		conserved hypothetical exported protein	0.0.2		23	NE	NE	NE	0.0.2
	pRL110177		putative IclR family transcriptional regulator	6.3.4		16	NE	NE	NE	6.3.4
	pRL110178		putative short-chain dehydrogenase/reductase	3.3.15		12	NE	NE	NE	3.3.15
	pRL110179		putative SMP-30/gluconolaconase/LRE domain protein	1.5.2		22	NE	NE	NE	1.5.2
	pRL110180		putative 2-methylcitrate dehydratase	3.3.15		17	NE	NE	NE	3.3.15
	pRL110181		conserved hypothetical protein	0.0.2		21	NE	NE	NE	0.0.2
	pRL110182		hypothetical protein	0.0.0		14	NE	NE	NE	0.0.0
	pRL110183		putative transmembrane protein	4.1.1		24	NE	NE	NE	4.1.1
	pRL110184		putative LysR family transcriptional regulator	6.3.6		25	NE	NE	NE	6.3.6
	pRL110185		putative transmembrane adenylate cyclase	3.3.15		40	NE	NE	NE	3.3.15
	pRL110186		conserved hypothetical protein	0.0.2		34	NE	NE	NE	0.0.2
	pRL110187		hypothetical protein	0.0.0		14	NE	NE	NE	0.0.0
	pRL110188		putative transmembrane protein	4.1.1		8	NE	NE	NE	4.1.1
	pRL110189		hypothetical protein	0.0.0		9	NE	NE	NE	0.0.0
	pRL110190		putative transmembrane protein	4.1.1		8	NE	NE	NE	4.1.1
	pRL110191		putative transmembrane protein	4.1.1		20	NE	NE	NE	4.1.1
	pRL110192		conserved hypothetical protein	0.0.2		28	NE	NE	NE	0.0.2
	pRL110193		putative XRE family transcriptional regulator	6.3.0		8	NE	NE	NE	6.3.0
	pRL110194		conserved hypothetical protein	0.0.1		5	NE	NE	NE	0.0.1
	pRL110195		hypothetical protein	0.0.0		2	NE	NE	NE	0.0.0
	pRL110196		hypothetical protein	0.0.0		14	NE	NE	NE	0.0.0
	pRL110198		hypothetical protein	0.0.0		11	NE	NE	NE	0.0.0
	pRL110199		conserved hypothetical protein	0.0.2	pRL110199	15	NE	NE	NE	0.0.2
	pRL110200		conserved hypothetical protein	0.0.1		13	NE	NE	NE	0.0.1
	pRL110201		putative chaperone protein	1.3.1		9	NE	NE	NE	1.3.1
	pRL110202		conserved hypothetical protein	0.0.1		5	NE	NE	NE	0.0.1
	pRL110203		putative urocanate hydratase	3.4.2		21	NE	NE	NE	3.4.2
	pRL110204		putative formiminoglutamase	7.0.0		12	NE	NE	NE	7.0.0
	pRL110205	hutH1	putative histidine ammonia-lyase	3.4.2		13	NE	NE	NE	3.4.2
	pRL110206	hutI	putative imidazolonepropionase	3.4.2		13	NE	NE	NE	3.4.2
	pRL110207		putative histidine degradation related amidohydrolase	3.3.15		16	NE	NE	NE	3.3.15
	pRL110208		putative GntR family transcriptional regulator	6.3.3		11	NE	NE	NE	6.3.3
	pRL110209		conserved hypothetical protein	0.0.2		25	NE	NE	NE	0.0.2
	pRL110211		putative SBP of ABC transporter PAAT	1.5.0		12	NE	NE	NE	1.5.0
	pRL110212		putative permease component of ABC transporter PAAT	1.5.0		15	NE	NE	NE	1.5.0
	pRL110213		putative permease component of ABC transporter PAAT	1.5.0		13	NE	NE	NE	1.5.0
	pRL110214		putative ATP-binding component of ABC transporter PAAT	1.5.1		11	NE	NE	NE	1.5.1
	pRL110215	hutH2	putative histidine ammonia-lyase	3.4.2		17	NE	NE	NE	3.4.2
	pRL110216		hypothetical exported protein	0.0.0		5	NE	NE	NE	0.0.0
	pRL110217		conserved hypothetical protein	0.0.2		18	NE	NE	NE	0.0.2
	pRL110218		conserved hypothetical exported protein	0.0.1		20	NE	NE	NE	0.0.1
	pRL110219		conserved hypothetical exported protein	0.0.1		34	NE	NE	NE	0.0.1
	pRL110220		putative exported acid phosphatase	3.3.15		14	NE	NE	NE	3.3.15
	pRL110221		putative arylsulfatase	3.3.15		44	NE	NE	NE	3.3.15
	pRL110222		putative two-component sensor/regulator; histidine kinase (transmembrane)	6.1.1		21	NE	NE	NE	6.1.1
	pRL110223		putative two-component sensor/regulator; transcriptional regulator	6.1.2		13	NE	NE	NE	6.1.2
	pRL110224		putative two-component sensor/regulator; transcriptional regulator	6.1.2		6	NE	NE	NE	6.1.2
	pRL110225		hypothetical protein	0.0.0		4	NE	NE	NE	0.0.0
	pRL110226		putative transmembrane acid phosphatase	3.3.15		13	NE	NE	NE	3.3.15
	pRL110227		putative transmembrane protein	4.1.1		5	NE	NE	NE	4.1.1
	pRL110228		putative transmembrane protein	4.1.1		5	NE	NE	NE	4.1.1
	pRL110229		conserved hypothetical protein	0.0.2		4	NE	NE	NE	0.0.2
	pRL110230		conserved hypothetical protein	0.0.2		26	NE	NE	NE	0.0.2
	pRL110231		putative XRE family transcriptional regulator	6.3.0		3	NE	NE	NE	6.3.0
	pRL110232		putative transmembrane cyclic nucleotide-binding ion channel	1.5.0		20	NE	NE	NE	1.5.0
	pRL110233		putative permease component of ABC transporter Export	1.5.0		20	NE	NE	NE	1.5.0
	pRL110234		putative permease component of ABC transporter Export	1.5.0		16	NE	NE	NE	1.5.0
	pRL110235		putative HlyD family efflux pump protein	1.5.0		8	NE	NE	NE	1.5.0
	pRL110236		putative dehydrogenase	3.3.15		54	NE	NE	NE	3.3.15
	pRL110240		putative methyltransferase	3.3.15		15	NE	NE	NE	3.3.15
	pRL110241		putative AraC family transcriptional regulator (activator)	6.3.2		18	NE	NE	NE	6.3.2
	pRL110242		putative glycosiside hydrolase fam4	3.3.7		25	NE	NE	NE	3.3.7
	pRL110243		putative SBP of ABC transporter PepT (S. mel SBP homologue SMb21647 (agp) induced by melibiose, raffinose, galactose)	1.5.0		36	NE	NE	NE	1.5.0
	pRL110244		putative permease component of ABC transporter PepT (S. mel SBP homologue SMb21647 (agp) induced by melibiose, raffinose, galactose)	1.5.0		22	NE	NE	NE	1.5.0
	pRL110245		putative permease component of ABC transporter PepT (S. mel SBP homologue SMb21647 (agp) induced by melibiose, raffinose, galactose)	1.5.0		15	NE	NE	NE	1.5.0
	pRL110247		putative alpha-galactosidase	3.3.7		31	NE	NE	NE	3.3.7
	pRL110251		hypothetical protein	0.0.0		15	NE	NE	NE	0.0.0
	pRL110252		conserved hypothetical protein	0.0.1		16	NE	NE	NE	0.0.1
	pRL110253		conserved hypothetical protein	0.0.1		26	NE	NE	NE	0.0.1
	pRL110254		conserved hypothetical protein	0.0.1		18	NE	NE	NE	0.0.1
	pRL110255		conserved hypothetical protein	0.0.1		26	NE	NE	NE	0.0.1
	pRL110256		putative adenylate cyclase	3.3.15		34	NE	NE	NE	3.3.15
	pRL110257A		conserved hypothetical protein	0.0.1		8	NE	NE	NE	0.0.1
	pRL110258		hypothetical protein	0.0.0		3	NE	NE	NE	0.0.0
	pRL110259		conserved hypothetical protein	0.0.1		7	NE	NE	NE	0.0.1
	pRL110261		putative cell division (penicillin-binding family) protein	1.7.1		25	NE	NE	NE	1.7.1
	pRL110262		putative transmembrane protein	4.1.1		19	NE	NE	NE	4.1.1
	pRL110263		conserved hypothetical protein	0.0.1		13	NE	NE	NE	0.0.1
	pRL110264		putative transmembrane protein	4.1.1		20	NE	NE	NE	4.1.1
	pRL110265		putative outer membrane protein	4.1.3		11	NE	NE	NE	4.1.3
	pRL110266		putative succinoglycan biosynthesis protein	4.1.4		14	NE	NE	NE	4.1.4
	pRL110267		conserved hypothetical protein	0.0.1		6	NE	NE	NE	0.0.1
	pRL110268		conserved hypothetical protein	0.0.1	pRL110268	6	NE	NE	NE	0.0.1
	pRL110269		putative GGDEF family regulator	6.6.1		15	NE	NE	NE	6.6.1
	pRL110270		putative ArdC antirestriction protein	2.2.3		13	NE	NE	NE	2.2.3
	pRL110271		putative WGR-family protein	0.0.1		3	NE	NE	NE	0.0.1
	pRL110272		putative XRE family transcriptional regulator	6.3.0		17	NE	NE	NE	6.3.0
	pRL110273		conserved hypothetical protein	0.0.1		24	NE	NE	NE	0.0.1
	pRL110274		putative transmembrane traG transfer-related protein	4.1.5		17	NE	NE	NE	4.1.5
	pRL110275		putative mobilization protein MobS	2.2.3		4	NE	NE	NE	2.2.3
	pRL110277		putative ATP-binding component of ABC transporter PepT	1.5.0		13	NE	NE	NE	1.5.0
	pRL110278		putative ATP-binding component of ABC transporter PepT	1.5.0		16	NE	NE	NE	1.5.0
	pRL110279		putative permease component of ABC transporter PepT	1.5.0		19	NE	NE	NE	1.5.0
	pRL110280		putative permease component of ABC transporter PepT	1.5.0		18	NE	NE	NE	1.5.0
	pRL110281		putative SBP of ABC transporter PepT	1.5.0	pRL110281	37	NE	NE	NE	1.5.0
	pRL110282	abfA	putative alpha-N-arabinofuranosidase	3.3.18		35	NE	NE	NE	3.3.18
	pRL110283		putative ArsR family transcriptional regulator	6.3.13		20	GD	NE	NE	6.3.13
	pRL110284		putative methylamine utilization protein MauG precursor	3.5.2		20	NE	NE	NE	3.5.2
	pRL110285		putative acid phosphatase (glycerolipid metabolism)	3.3.15		31	NE	NE	NE	3.3.15
	pRL110286		putative IclR family transcriptional regulator	6.3.4		13	NE	NE	NE	6.3.4
	pRL110287	pcaI	putative 3-oxoadipate CoA-transferase subunit A	1.4.2		12	NE	NE	NE	1.4.2
	pRL110288	pcaJ	putative 3-oxoadipate CoA-transferase subunit B	1.4.2		6	NE	NE	NE	1.4.2
	pRL110289	pcaF	putative beta-ketoadipyl CoA thiolase	1.4.2		14	NE	NE	NE	1.4.2
	pRL110290		putative acetyltransferase	3.3.15		9	NE	NE	NE	3.3.15
	pRL110291		conserved hypothetical protein	0.0.2		22	NE	NE	NE	0.0.2
	pRL110292	hycG	putative formate hydrogenlyase subunit 7	3.5.2		7	NE	NE	NE	3.5.2
	pRL110293	hycE	putative formate hydrogenlyase subunit 5 precursor	3.5.2		26	NE	NE	NE	3.5.2
	pRL110294	hyfF	putative hydrogenase-4 component F	3.5.2		27	NE	NE	NE	3.5.2
	pRL110295	hyfE	putative hydrogenase-4 component E	3.5.2		7	NE	NE	NE	3.5.2
	pRL110296	hycD	putative formate hydrogenlyase subunit 4	3.5.2		12	NE	NE	NE	3.5.2
	pRL110297	hyfB	putative hydrogenase-4 component B	3.5.2		30	NE	NE	NE	3.5.2
	pRL110298		putative thiolase	3.3.15		5	NE	NE	NE	3.3.15
	pRL110299		putative transmembrane transporter protein	1.5.0		20	NE	NE	NE	1.5.0
	pRL110300		hypothetical exported protein	0.0.0		79	NE	NE	NE	0.0.0
	pRL110301		putative transmembrane protein	4.1.1		9	NE	NE	NE	4.1.1
	pRL110302		putative transmembrane protein	4.1.1		16	NE	NE	NE	4.1.1
	pRL110303		putative 3-oxoacyl-[acyl-carrier-protein] (3-ketoacyl-acyl carrier protein reductase)	3.6.0		14	NE	NE	NE	3.6.0
	pRL110304	treX	putative glycosylhydrolase	4.1.4		41	NE	NE	NE	4.1.4
	pRL110305		putative topoisomerase I	2.2.3		18	NE	NE	NE	2.2.3
	pRL110307		putative glutathione S-transferase	1.6.1		21	NE	NE	NE	1.6.1
	pRL110308		conserved hypothetical protein	0.0.2		2	NE	NE	NE	0.0.2
	pRL110309		conserved hypothetical protein	0.0.2		5	NE	NE	NE	0.0.2
	pRL110310		putative two component sensor/regulator; fused sensor/regulator	6.1.3		43	NE	NE	NE	6.1.3
	pRL110311		conserved hypothetical protein	0.0.2		6	NE	NE	NE	0.0.2
	pRL110312		putative uracil-DNA glycosylase	2.2.3		6	NE	NE	NE	2.2.3
	pRL110313	cls	putative transmembrane cardiolipin synthetase	3.6.0		19	NE	NE	NE	3.6.0
	pRL110314		putative endonuclease/exonuclease/phosphatase (EEP) family protein	2.2.3		11	NE	NE	NE	2.2.3
	pRL110315		hypothetical protein	0.0.0		13	NE	NE	NE	0.0.0
	pRL110316		putative exported carboxylesterase	1.4.2		23	NE	NE	NE	1.4.2
	pRL110317		hypothetical protein	0.0.0		4	NE	NE	NE	0.0.0
	pRL110317A		hypothetical protein	0.0.0		5	NE	NE	NE	0.0.0
	pRL110318		hypothetical protein	0.0.0		6	NE	NE	NE	0.0.0
	pRL110319		putative two-component sensor/regulator; histidine kinase with GAF domain	6.1.1		20	NE	NE	NE	6.1.1
	pRL110320		putative two-component sensor/regulator; histidine kinase	6.1.1		20	NE	NE	NE	6.1.1
	pRL110321		conserved hypothetical protein	0.0.1		3	NE	NE	NE	0.0.1
	pRL110322		putative transmembrane protein	4.1.1		15	NE	NE	NE	4.1.1
	pRL110323		putative cation uptake system protein	1.5.2		31	NE	NE	NE	1.5.2
	pRL110324		conserved hypothetical protein	0.0.2		7	NE	NE	NE	0.0.2
	pRL110325		conserved hypothetical protein	0.0.1		4	NE	NE	NE	0.0.1
	pRL110326		hypothetical protein	0.0.0		7	NE	NE	NE	0.0.0
	pRL110327		conserved hypothetical protein	0.0.1		6	NE	NE	NE	0.0.1
	pRL110328		conserved hypothetical protein	0.0.1		3	NE	NE	NE	0.0.1
	pRL110329		conserved hypothetical protein	0.0.1		4	NE	NE	NE	0.0.1
	pRL110330	hmrR2	putative MerR family transcriptional regulator (heavy metal-dependent)	6.3.12		8	NE	NE	NE	6.3.12
	pRL110331		putative copper-transporting P-type ATPase	1.5.2		30	NE	NE	NE	1.5.2
	pRL110332		conserved hypothetical exported protein	0.0.2		16	NE	NE	NE	0.0.2
	pRL110333		conserved hypothetical protein	0.0.1		9	NE	NE	NE	0.0.1
	pRL110335		putative glycosyltransferase	4.1.4		26	NE	NE	NE	4.1.4
	pRL110336		hypothetical protein	0.0.0		7	NE	NE	NE	0.0.0
	pRL110337		putative potassium transport system protein	1.5.2		31	NE	NE	NE	1.5.2
	pRL110338		hypothetical protein	0.0.0		6	NE	NE	NE	0.0.0
	pRL110343		conserved hypothetical protein	0.0.1		14	NE	NE	NE	0.0.1
	pRL110344		putative phage integrase/recombinase	5.1.2		23	NE	NE	NE	5.1.2
	pRL110345		putative phage integrase/recombinase	5.1.2		20	NE	NE	NE	5.1.2
	pRL110346		putative phage integrase/recombinase	5.1.2		36	NE	NE	NE	5.1.2
	pRL110347		conserved hypothetical protein	0.0.2		5	NE	NE	NE	0.0.2
	pRL110348		hypothetical protein	0.0.0		12	NE	NE	NE	0.0.0
	pRL110349		hypothetical protein	0.0.0		14	NE	NE	NE	0.0.0
	pRL110350		conserved hypothetical protein	0.0.1		6	NE	NE	NE	0.0.1
	pRL110351		hypothetical protein	0.0.0		5	NE	NE	NE	0.0.0
	pRL110353		conserved hypothetical protein	0.0.2		4	NE	NE	NE	0.0.2
	pRL110354		hypothetical protein	0.0.0		16	NE	NE	NE	0.0.0
	pRL110354A		conserved hypothetical protein	0.0.2		10	NE	NE	NE	0.0.2
	pRL110354B		hypothetical protein	0.0.0		7	NE	NE	NE	0.0.0
	pRL110355		putative adenylate/guanylate cyclase	3.3.15		17	NE	NE	NE	3.3.15
	pRL110356		hypothetical protein	0.0.0		4	NE	NE	NE	0.0.0
xH1	pRL110357		conserved hypothetical protein	0.0.1		26	NE	NE	NE	0.0.1
	pRL110358		putative transmembrane protein	4.1.1		18	NE	NE	NE	4.1.1
	pRL110359		putative two component sensor/regulator; fused sensor/regulator	6.1.3		6	NE	NE	NE	6.1.3
	pRL110362		putative GntR family transcriptional regulator	6.3.3		6	NE	NE	NE	6.3.3
	pRL110363		putative methionine lyase	3.4.2		16	NE	NE	NE	3.4.2
	pRL110364		putative SBP of ABC transporter CUT1	1.5.3		34	NE	NE	NE	1.5.3
	pRL110365		putative permease component of ABC transporter CUT1	1.5.3		15	NE	NE	NE	1.5.3
	pRL110366		putative permease component of ABC transporter CUT1	1.5.3		12	NE	NE	NE	1.5.3
	pRL110367		putative ATP-binding component of ABC transporter CUT1	1.5.3		12	NE	NE	NE	1.5.3
	pRL110368		putative phosphoesterase/regulator	6.0.0		7	NE	NE	NE	6.0.0
xH1	pRL110369	pepT	putative peptidase	2.1.4		22	NE	NE	NE	2.1.4
	pRL110370		putative hydrolase	3.3.15		18	NE	NE	NE	3.3.15
	pRL110371	sulD	putative ATP-binding component of ABC transporter SulT (S. mel SBP homologue SMb21133 induced by sulphate limitation)	1.5.4		19	NE	NE	NE	1.5.4
	pRL110372	sulC	putative permease component of ABC transporter SulT (S. mel SBP homologue SMb21133 induced by sulphate limitation)	1.5.4		13	NE	NE	NE	1.5.4
	pRL110373	sulB	putative permease component of ABC transporter SulT (S. mel SBP homologue SMb21133 induced by sulphate limitation)	1.5.4		9	NE	NE	NE	1.5.4
	pRL110374	sulA	putative SBP of ABC transporter SulT (S. mel SBP homologue SMb21133 induced by sulphate limitation)	1.5.4		17	NE	NE	NE	1.5.4
	pRL110375	ropA3	putative outer membrane porin protein RopA	4.1.3		38	NE	NE	NE	4.1.3
	pRL110376	ptsN	putative PTS IIA-like nitrogen-regulatory protein PtsN	6.0.0		6	NE	NE	NE	6.0.0
	pRL110377	kdpE	putative two-component sensor/regulator; transcriptional regulator (Kdp operon, potassium transport)	6.1.2		12	NE	NE	NE	6.1.2
	pRL110378	kdpD	putative two-component sensor/regulator; histidine kinase (Kdp operon, potassium transport)	6.1.1		33	NE	NE	NE	6.1.1
	pRL110379	kdpC	putative potassium-transporting ATPase C chain	1.5.2		11	NE	NE	NE	1.5.2
	pRL110380	kdpB	putative potassium-transporting ATPase B chain	1.5.2		14	NE	NE	NE	1.5.2
	pRL110381	kdpA	putative potassium-transporting ATPase A chain	1.5.2		28	NE	NE	NE	1.5.2
	pRL110382	sorD	putative D-xylulose reductase	3.3.7		17	NE	NE	NE	3.3.7
	pRL110383		putative transmembrane protein	4.1.1		11	NE	NE	NE	4.1.1
	pRL110384		putative heavy metal resistance protein	1.4.3		24	NE	NE	NE	1.4.3
	pRL110385		putative transmembrane protein	4.1.1		2	NE	NE	NE	4.1.1
	pRL110386		putative acyl-CoA dehydrogenase	3.3.15		14	NE	NE	NE	3.3.15
	pRL110387		putative pectin degradation protein	2.1.3		5	NE	NE	NE	2.1.3
	pRL110388		putative LysR family transcriptional regulator	6.3.6		16	NE	NE	NE	6.3.6
	pRL110389		putative exopolysaccharide production protein	2.1.3		38	NE	ES	NE	2.1.3
	pRL110390		putative glycosyltransferase	4.1.2		17	NE	NE	NE	4.1.2
	pRL110391		putative phosphatidylinositol alpha-mannosyltransferase	4.1.2		24	NE	NE	NE	4.1.2
	pRL110392		putative transmembrane protein	4.1.1		37	NE	NE	NE	4.1.1
	pRL110393		hypothetical protein	0.0.0		18	NE	NE	NE	0.0.0
	pRL110394		putative transmembrane protein	4.1.1		15	NE	NE	NE	4.1.1
	pRL110395		putative succinoglycan biosynthesis protein	4.1.2		14	NE	NE	NE	4.1.2
	pRL110396		putative transmembrane protein	4.1.1		19	NE	NE	NE	4.1.1
	pRL110397		putative beta-mannosidase	4.1.2		30	NE	NE	NE	4.1.2
	pRL110398		hypothetical protein	0.0.0		15	NE	NE	NE	0.0.0
	pRL110399		hypothetical protein	0.0.0		16	NE	NE	NE	0.0.0
	pRL110400		putative SBP of ABC transporter HAAT (S. mel SBP homologue SMc03121 induced by methionine, hydroxybenzoate and elevated by acetoacetate in MA on 3841)	1.5.1		21	NE	NE	NE	1.5.1
	pRL110401		putative ATP-binding component of ABC transporter HAAT (S. mel SBP homologue SMc03121 induced by methionine, hydroxybenzoate and elevated by acetoacetate in MA on 3841)	1.5.1		8	NE	NE	NE	1.5.1
	pRL110402		putative ATP-binding component of ABC transporter HAAT (S. mel SBP homologue SMc03121 induced by methionine, hydroxybenzoate and elevated by acetoacetate in MA on 3841)	1.5.1		8	NE	NE	NE	1.5.1
	pRL110403		putative permease component of ABC transporter HAAT (S. mel SBP homologue SMc03121 induced by methionine, hydroxybenzoate and elevated by acetoacetate in MA on 3841)	1.5.1		19	NE	NE	NE	1.5.1
	pRL110404		putative permease component of ABC transporter HAAT (S. mel SBP homologue SMc03121 induced by methionine, hydroxybenzoate and elevated by acetoacetate in MA on 3841)	1.5.1		17	NE	NE	NE	1.5.1
	pRL110405		putative alcohol dehydrogenase (elevated by acetoacetate in MA of Rlv3841)	3.3.15		25	NE	NE	NE	3.3.15
	pRL110406		putative 3-hydroxyisobutyrate dehydrogenase (elevated by acetoacetate in MA of Rlv3841)	3.4.2		9	NE	NE	NE	3.4.2
	pRL110407		conserved hypothetical protein	0.0.2		10	NE	NE	NE	0.0.2
	pRL110408	rhaK	putative L-xylulose kinase involved in competition for nodulation	3.3.15		27	NE	NE	NE	3.3.15
	pRL110409	rhaU	putative L-rhamnose 1-epimerase involved in competition for nodulation, mutarotase	3.3.15		8	NE	NE	NE	3.3.15
	pRL110410	rhaQ	putative permease component of ABC transporter CUT2 involved in competition for nodulation	1.5.3		14	NE	NE	NE	1.5.3
	pRL110411	rhaP	putative permease component of ABC transporter CUT2 involved in competition for nodulation	1.5.3		13	NE	NE	NE	1.5.3
	pRL110412	rhaT	putative ATP-binding:ATP-binding (ABC:ABC) component of ABC transporter CUT2 involved in competition for nodulation	1.5.3		11	NE	NE	NE	1.5.3
	pRL110413	rhaS	putative SBP of ABC transporter CUT2 involved in competition for nodulation	1.5.3		11	NE	NE	NE	1.5.3
	pRL110414	rhaR	putative DeoR family transcriptional regulator (repressor) (involved in competition for nodulation)	6.3.10		8	NE	NE	NE	6.3.10
	pRL110415	rhaD	putative short-chain dehydrogenase/oxidoreductase involved in competition for nodulation	3.3.15		29	NE	NE	NE	3.3.15
	pRL110416	rhaI	putative rhamnose isomerase involved in competition for nodulation	3.3.15		23	NE	NE	NE	3.3.15
	pRL110417		putative carboxymuconolactone decarboxylase (CMD) EC:4.1.1.44 domain, involved in protocatechuate catabolism	1.4.2		4	NE	NE	NE	1.4.2
	pRL110418	ecfO	putative RNA polymerase ECF sigma factor, atypical ECF41 gene organisation	6.2.1		6	NE	NE	NE	6.2.1
	pRL110419		putative dihydroorotase	3.4.3		16	NE	NE	NE	3.4.3
	pRL110420		putative IclR family transcriptional regulator	6.3.4		16	NE	NE	NE	6.3.4
	pRL110421		putative oxidoreductase/stress-related protein	1.6.1		14	NE	NE	NE	1.6.1
	pRL110422		conserved hypothetical protein, only found in Rhizobia and in a few soil organisms	0.0.2		4	NE	NE	NE	0.0.2
	pRL110423		putative TetR family transcriptional regulator	6.3.8	pRL110423	5	NE	NE	NE	6.3.8
	pRL110424		hypothetical protein	0.0.0		9	NE	NE	NE	0.0.0
	pRL110425		conserved hypothetical protein	0.0.2		7	NE	NE	NE	0.0.2
	pRL110426		hypothetical protein	0.0.0		10	NE	NE	NE	0.0.0
	pRL110427		putative amidotransferase	3.3.15		19	NE	NE	NE	3.3.15
	pRL110428		conserved hypothetical protein	0.0.2		15	NE	NE	NE	0.0.2
	pRL110429	betC	putative choline-sulfatase	1.6.1		31	NE	NE	NE	1.6.1
	pRL110430		putative LysR family transcriptional regulator	6.3.6		13	NE	NE	NE	6.3.6
	pRL110431		putative transmembrane protein	4.1.1		6	NE	NE	NE	4.1.1
	pRL110432		putative 2,4-dihydroxydec-2-ene-1,10-dioic acid aldolase	1.4.2		8	NE	NE	NE	1.4.2
	pRL110433		conserved hypothetical protein	0.0.1		4	NE	NE	NE	0.0.1
	pRL110434		putative ATP-binding component of ABC transporter PepT	1.5.0		13	NE	NE	NE	1.5.0
	pRL110435		putative ATP-binding component of ABC transporter PepT	1.5.0		9	NE	NE	NE	1.5.0
	pRL110436		putative permease component of ABC transporter PepT	1.5.0		14	NE	NE	NE	1.5.0
	pRL110437		putative permease component of ABC transporter PepT	1.5.0		22	NE	NE	NE	1.5.0
	pRL110438		putative SBP of ABC transporter PepT	1.5.0		29	NE	NE	NE	1.5.0
	pRL110439		putative glycosyl transferase	4.1.4		9	NE	NE	NE	4.1.4
	pRL110440		putative acetyltransferase	3.3.15		6	NE	NE	NE	3.3.15
	pRL110441	thiD	putative phosphomethylpyrimidine kinase	3.2.14		5	NE	NE	NE	3.2.14
	pRL110442	thiE	putative thiamine-phosphate pyrophosphorylase	3.2.14		8	NE	NE	NE	3.2.14
	pRL110443	thiM	putative hydroxyethylthiazole kinase	3.2.14	pRL110443	8	NE	NE	NE	3.2.14
	pRL110444		conserved hypothetical protein	0.0.2		14	NE	NE	NE	0.0.2
	pRL110445		putative peptidase/protease	2.1.4		24	NE	NE	NE	2.1.4
	pRL110446		putative ATP-binding:ATP-binding (ABC:ABC) component of ABC transporter PepT	1.5.0		16	NE	NE	NE	1.5.0
	pRL110447		putative formamidase	3.4.2		12	NE	NE	NE	3.4.2
	pRL110448		putative SBP of ABC transporter PepT	1.5.0		28	NE	NE	NE	1.5.0
	pRL110449		putative permease component of ABC transporter PepT	1.5.0		11	NE	NE	NE	1.5.0
	pRL110450		putative permease component of ABC transporter PepT	1.5.0		9	NE	NE	NE	1.5.0
	pRL110451		putative ANTAR (anti-termination of transcription ) domain-containing protein, RNA-binding transcriptional regulator	6.0.0		5	NE	NE	NE	6.0.0
	pRL110452		putative SBP of ABC transport system (binds amidase as has AmiC domain?)	1.5.0 ?		23	NE	NE	NE	1.5.0 ?
	pRL110453		conserved hypothetical protein	0.0.2		6	NE	NE	NE	0.0.2
	pRL110454		putative SBP of ABC transporter PepT	1.5.0		39	NE	NE	NE	1.5.0
	pRL110455		putative permease component of ABC transporter PepT	1.5.0		18	NE	NE	NE	1.5.0
	pRL110456		putative permease component of ABC transporter PepT	1.5.0		10	NE	NE	NE	1.5.0
	pRL110457		conserved hypothetical protein	0.0.2		6	NE	NE	NE	0.0.2
	pRL110458		conserved hypothetical protein	0.0.2		18	NE	NE	NE	0.0.2
	pRL110459		putative ATP-binding:ATP-binding (ABC:ABC) component of ABC transporter PepT	1.5.0		21	NE	NE	NE	1.5.0
	pRL110460		putative intracellular PHB depolymerase	2.1.3		25	NE	NE	NE	2.1.3
	pRL110461		putative glutathione-S-transferase protein	1.6.1		7	NE	NE	NE	1.6.1
	pRL110462		conserved hypothetical protein	0.0.2		18	NE	NE	NE	0.0.2
	pRL110463		putative acetyltransferase	3.3.15		6	NE	NE	NE	3.3.15
	pRL110464		conserved hypothetical protein	0.0.2		14	NE	NE	NE	0.0.2
	pRL110466		conserved hypothetical protein	0.0.1		27	NE	NE	NE	0.0.1
	pRL110467		putative transmembrane protein	4.1.1		25	NE	NE	NE	4.1.1
	pRL110468		putative transmembrane protein	4.1.1		6	NE	NE	NE	4.1.1
	pRL110469		hypothetical protein	0.0.0		3	NE	NE	NE	0.0.0
	pRL110470		conserved hypothetical protein	0.0.1		14	NE	NE	NE	0.0.1
	pRL110471		putative flavoprotein/ferredoxin	3.5.3		29	NE	NE	NE	3.5.3
	pRL110472		putative G/U mismatch-specific DNA glycosylase	2.2.3		8	NE	NE	NE	2.2.3
	pRL110473		putative transmembrane protein	4.1.1		7	NE	NE	NE	4.1.1
	pRL110474		putative transmembrane protein	4.1.1		8	NE	NE	NE	4.1.1
	pRL110475		putative peptidase	2.1.4		18	NE	NE	NE	2.1.4
	pRL110476		putative SBP of ABC transporter PepT	1.5.0		25	NE	NE	NE	1.5.0
	pRL110477		conserved hypothetical protein	0.0.1		17	NE	NE	NE	0.0.1
	pRL110478		putative ATP-binding component of ABC transporter PepT	1.5.0		26	NE	NE	NE	1.5.0
	pRL110479		putative permease component of ABC transporter PepT	1.5.0		9	NE	NE	NE	1.5.0
	pRL110480		putative permease component of ABC transporter PepT	1.5.0		14	NE	NE	NE	1.5.0
	pRL110481		putative LysR family transcriptional regulator	6.3.6		7	NE	NE	NE	6.3.6
	pRL110482		putative LysR family transcriptional regulator	6.3.6		12	NE	NE	NE	6.3.6
	pRL110483		putative MmgE/PrpD family protein	7.0.0		11	NE	NE	NE	7.0.0
	pRL110484		putative dienelactone hydrolase family protein	1.4.2		26	NE	NE	NE	1.4.2
	pRL110485		putative GFO/IDH/MocA family oxidoreductase	3.3.15		22	NE	NE	NE	3.3.15
	pRL110486		putative permease component of ABC transporter CUT1 (S. mel SBP homologue SMb21151 induced by galactosamine)	1.5.3		14	NE	NE	NE	1.5.3
	pRL110487		putative permease component of ABC transporter CUT1 (S. mel SBP homologue SMb21151 induced by galactosamine)	1.5.3		20	NE	NE	NE	1.5.3
	pRL110488		putative SBP of ABC transporter CUT1 (S. mel SBP homologue SMb21151 induced by galactosamine)	1.5.3		20	NE	NE	NE	1.5.3
	pRL110489		putative ATP-binding component of ABC transporter CUT1 (S. mel SBP homologue SMb21151 induced by galactosamine)	1.5.3		18	NE	NE	NE	1.5.3
	pRL110490		putative transmembrane protein	4.1.1		59	NE	NE	NE	4.1.1
	pRL110491		putative choline dehydrogenase	1.6.2		23	NE	NE	NE	1.6.2
	pRL110492		conserved hypothetical protein	0.0.2		54	NE	NE	NE	0.0.2
	pRL110493		conserved hypothetical protein	0.0.2		34	NE	NE	NE	0.0.2
	pRL110494		putative transmembrane protein	4.1.1		9	NE	NE	NE	4.1.1
	pRL110495		putative transmembrane protein	4.1.1		35	NE	NE	NE	4.1.1
	pRL110496		putative FMN oxidoreductase	3.3.15		20	NE	NE	NE	3.3.15
	pRL110497		hypothetical protein	0.0.0		6	NE	NE	NE	0.0.0
	pRL110498		conserved hypothetical protein	0.0.2		17	NE	NE	NE	0.0.2
	pRL110499		conserved hypothetical protein	0.0.1		21	NE	NE	NE	0.0.1
	pRL110503		putative dehydrogenase/oxidoreductase	3.3.15		11	NE	NE	NE	3.3.15
	pRL110504		putative transmembrane efflux transporter	1.5.0		18	NE	NE	NE	1.5.0
	pRL110505		putative ROK family transcriptional regulator	6.3.9		17	NE	NE	NE	6.3.9
	pRL110506		putative transmembrane protein	4.1.1		16	NE	NE	NE	4.1.1
	pRL110507		putative AraC family transcriptional regulator (activator)	6.3.2		11	NE	NE	NE	6.3.2
	pRL110508		putative Zn-binding oxidoreductase	3.3.15		12	NE	NE	NE	3.3.15
	pRL110509		putative oxidoreductase	3.3.15		9	NE	NE	NE	3.3.15
	pRL110510		conserved hypothetical protein	0.0.2		4	NE	NE	NE	0.0.2
	pRL110511		putative glycosyl hydrolase	4.1.4		27	NE	NE	NE	4.1.4
	pRL110512		conserved hypothetical protein	0.0.1		6	NE	NE	NE	0.0.1
	pRL110513		putative ATP-binding component of ABC transporter PepT	1.5.0		14	NE	NE	NE	1.5.0
	pRL110514		putative ATP-binding component of ABC transporter PepT	1.5.0		8	NE	NE	NE	1.5.0
	pRL110515		putative permease component of ABC transporter PepT	1.5.0		10	NE	NE	NE	1.5.0
	pRL110516		putative permease component of ABC transporter PepT	1.5.0		17	NE	NE	NE	1.5.0
	pRL110517		putative SBP of ABC transporter PepT	1.5.0		25	NE	NE	NE	1.5.0
	pRL110518	flaE	putative flagellin protein	1.1.1		19	NE	NE	NE	1.1.1
	pRL110519		putative multidrug resistance transporter	1.5.0		14	NE	NE	NE	1.5.0
	pRL110520		putative transmembrane MFS family transporter protein	1.5.0		31	NE	NE	NE	1.5.0
	pRL110521		conserved hypothetical exported protein	0.0.2		12	NE	NE	NE	0.0.2
	pRL110522		conserved hypothetical protein	0.0.1		6	NE	NE	NE	0.0.1
	pRL110523		hypothetical protein	0.0.0		6	NE	NE	NE	0.0.0
	pRL110524		putative exonuclease	2.1.1		21	NE	NE	NE	2.1.1
	pRL110525		hypothetical protein	0.0.0		6	NE	NE	NE	0.0.0
	pRL110526		conserved hypothetical protein	0.0.2		18	NE	NE	NE	0.0.2
	pRL110527		conserved hypothetical protein	0.0.2		54	NE	NE	NE	0.0.2
	pRL110528		putative GntR family transcriptional regulator	6.3.3		11	NE	NE	NE	6.3.3
	pRL110529		putative 2-deoxy-D-gluconate 3-dehydrogenase	3.3.7		6	NE	NE	NE	3.3.7
	pRL110530		putative 4-deoxy-L-threo-5-hexosulose-uronate ketol-isomerase	3.3.7		14	NE	NE	NE	3.3.7
	pRL110531		hypothetical protein	0.0.0		13	NE	NE	NE	0.0.0
	pRL110535		putative two-component sensor/regulator; transcriptional regulator	6.1.2		11	NE	NE	NE	6.1.2
	pRL110536		putative haloalkane dehalogenase	1.4.2		13	NE	NE	NE	1.4.2
	pRL110537		putative MarR family transcriptional regulator	6.3.7		5	NE	NE	NE	6.3.7
	pRL110538		putative amino oxidase	3.4.2		23	NE	NE	NE	3.4.2
	pRL110539		putative oxidoreductase	3.3.15		20	NE	NE	NE	3.3.15
	pRL110540		putative amino acid permease protein (not ABC transporter)	1.5.1		28	NE	NE	NE	1.5.1
	pRL110541		putative glycine degradation aminomethyltransferase	3.4.2		44	NE	NE	NE	3.4.2
	pRL110542	cspAp11	putative cold shock protein	1.6.1		4	NE	NE	NE	1.6.1
	pRL110543*		conserved hypothetical protein	0.0.1		2	NE	NE	NE	0.0.1
	pRL110544	minE	putative cell division topological specificity factor	1.7.1		4	NE	NE	NE	1.7.1
	pRL110545	minD	putative septum site-determining protein MinD	1.7.1		8	NE	NE	NE	1.7.1
	pRL110546	minC	septum site-determining protein MinC	1.7.1		7	NE	NE	NE	1.7.1
	pRL110547		conserved hypothetical protein	0.0.1		8	NE	NE	NE	0.0.1
	pRL110548		putative oxidoreductase	3.3.15		30	NE	NE	NE	3.3.15
	pRL110549		conserved hypothetical protein	0.0.1		20	NE	NE	NE	0.0.1
	pRL110550		putative dioxygenase beta subunit	1.4.2		15	NE	NE	NE	1.4.2
	pRL110551		conserved hypothetical protein	0.0.1		10	NE	NE	NE	0.0.1
	pRL110552		putative aminomethyltransferase/glycine cleavage protein	3.4.2		20	NE	NE	NE	3.4.2
	pRL110553	purU	putative formyltetrahydrofolate deformylase	3.7.1		19	NE	NE	NE	3.7.1
	pRL110554	glnT	glutamine synthetase III	3.3.22		24	NE	NE	NE	3.3.22
	pRL110555	glxD	putative glutamate synthase [NADPH] large chain precursor	3.3.17		25	NE	NE	NE	3.3.17
	pRL110556	glxC	putative glutamate synthase subunit	3.3.22		14	NE	NE	NE	3.3.22
	pRL110557	glxB	putative glutamine amidotransferase protein	3.7.1		11	NE	NE	NE	3.7.1
	pRL110558		putative XRE family transcriptional regulator with cupin domain	6.3.0		14	NE	NE	NE	6.3.0
	pRL110559		putative AraC family transcriptional regulator (activator)	6.3.2		13	NE	NE	NE	6.3.2
	pRL110560	soxB2	putative sarcosine oxidase beta subunit	3.4.2		28	NE	NE	NE	3.4.2
	pRL110561	soxD2	putative sarcosine oxidase delta subunit	3.4.2		4	NE	NE	NE	3.4.2
	pRL110562	soxA2	putative sarcosine oxidase alpha subunit	3.4.2		36	NE	NE	NE	3.4.2
	pRL110563	soxG2	putative sarcosine oxidase gamma subunit	3.4.2		6	NE	NE	NE	3.4.2
	pRL110565		putative transmembrane protein	4.1.1		3	GD	GD	NE	4.1.1
	pRL110566		putative transmembrane pilus assembly protein	1.1.1		7	NE	NE	NE	1.1.1
	pRL110567		putative transmembrane protein	4.1.1		14	NE	NE	NE	4.1.1
	pRL110568		putative transmembrane protein	4.1.1		33	NE	NE	NE	4.1.1
	pRL110569		putative transmembrane protein	4.1.1		7	NE	NE	NE	4.1.1
	pRL110570		hypothetical exported protein	0.0.0		12	NE	NE	NE	0.0.0
	pRL110571		conserved hypothetical protein	0.0.2		15	NE	NE	NE	0.0.2
	pRL110572		putative flp pilus assembly protein	1.1.1		18	NE	NE	NE	1.1.1
	pRL110573		putative transmembrane pilus component protein	1.1.1		12	NE	NE	NE	1.1.1
	pRL110574		putative transmembrane pilus component protein	1.1.1		11	NE	NE	NE	1.1.1
	pRL110575		putative transmembrane protein	4.1.1		11	NE	NE	NE	4.1.1
	pRL110576		putative adenylate cyclase	3.3.17		38	NE	NE	NE	3.3.17
	pRL110577		putative LysR family transcriptional regulator	6.3.6		18	NE	NE	NE	6.3.6
	pRL110578		putative 4-oxalocrotonate tautomerase	1.4.2		3	NE	NE	NE	1.4.2
	pRL110579		putative transmembrane protein	4.1.1		17	NE	NE	NE	4.1.1
	pRL110580		putative insertion sequence/transposase-related protein	5.1.4		9	NE	NE	NE	5.1.4
	pRL110581		putative transposase-related protein	5.1.4		8	NE	NE	NE	5.1.4
	pRL110585		conserved hypothetical protein	0.0.2		14	NE	NE	NE	0.0.2
	pRL110586		conserved hypothetical protein	0.0.1		6	NE	NE	NE	0.0.1
	pRL110587		putative transmembrane protein	4.1.1		35	NE	NE	NE	4.1.1
	pRL110588		putative exported serine protease inhibitor	1.4.2		13	NE	NE	NE	1.4.2
	pRL110589		putative exported protease/peptidase	2.1.4		31	NE	NE	NE	2.1.4
	pRL110590		conserved hypothetical protein	0.0.2		22	NE	NE	NE	0.0.2
	pRL110591		putative outer membrane protein	4.1.3		22	NE	NE	NE	4.1.3
	pRL110592		hypothetical protein	0.0.0		5	NE	NE	NE	0.0.0
	pRL110593		hypothetical protein	0.0.0		3	NE	NE	NE	0.0.0
	pRL110594		conserved hypothetical protein	0.0.1		10	NE	NE	NE	0.0.1
	pRL110595		conserved hypothetical protein	0.0.2		20	NE	NE	NE	0.0.2
	pRL110596		putative transmembrane protein	4.1.1		21	NE	NE	NE	4.1.1
	pRL110597		putative exported peptidase	2.1.4		41	NE	NE	NE	2.1.4
	pRL110598		putative racemase	3.3.15		21	NE	NE	NE	3.3.15
	pRL110599		putative oxidoreductase	3.3.15		8	NE	NE	NE	3.3.15
	pRL110600		putative IclR family transcriptional regulator	6.3.4		13	NE	NE	NE	6.3.4
	pRL110601		conserved hypothetical protein	0.0.1		15	NE	NE	NE	0.0.1
	pRL110602		putative XRE family (HipB) transcriptional regulator	6.3.0		5	NE	NE	NE	6.3.0
	pRL110603		hypothetical protein	0.0.0		5	NE	NE	NE	0.0.0
	pRL110604		putative trifolitoxin-related protein	1.4.3		13	NE	NE	NE	1.4.3
	pRL110605		conserved hypothetical protein	0.0.1		13	NE	NE	NE	0.0.1
	pRL110606		putative trifolitoxin-related protein	1.4.3		31	NE	NE	NE	1.4.3
	pRL110607		putative transposase	5.1.4		17	NE	NE	NE	5.1.4
	pRL110608		hypothetical protein	0.0.0		5	NE	NE	NE	0.0.0
	pRL110609		putative cytosine deaminase	3.3.17		15	NE	NE	NE	3.3.17
	pRL110610		putative LysR family transcriptional regulator	6.3.6		10	NE	NE	NE	6.3.6
	pRL110611		putative flavonol synthase/dioxygenase	3.3.22		17	NE	NE	NE	3.3.22
	pRL110612		putative permease component of ABC transporter NitT	1.5.4		12	NE	NE	NE	1.5.4
	pRL110613		putative ATP-binding component of ABC transporter NitT	1.5.4		5	NE	NE	NE	1.5.4
	pRL110614		putative SBP of ABC transporter NitT	1.5.4		12	NE	NE	NE	1.5.4
	pRL110615	nadC	putative nicotinate-nucleotide pyrophosphorylase [carboxylating]	3.2.11		11	NE	GD	GD	3.2.11
	pRL110616	nadB	putative L-aspartate oxidase	3.2.11		15	NE	GD	GD	3.2.11
	pRL110617	nadA	quinolinate synthetase A	3.2.11		12	NE	GD	GD	3.2.11
	pRL110618		conserved hypothetical protein	0.0.2		14	NE	GD	GD	0.0.2
	pRL110619		putative pantothenate biosynthesis protein	3.2.10		10	NE	NE	NE	3.2.10
	pRL110620		putative pyridine-nucleotide disulphide oxidoreductase	3.5.3		12	NE	NE	NE	3.5.3
	pRL110621		putative Rieske-type ferredoxin	3.5.3		5	NE	NE	NE	3.5.3
	pRL110622		putative transmembrane fatty acid desaturase/rhizopine oxygenase	3.6.1		23	NE	NE	NE	3.6.1
	pRL110623		putative LacI family transcriptional regulator (repressor)	6.3.5		16	NE	NE	NE	6.3.5
	pRL110624		conserved hypothetical protein	0.0.1		8	NE	NE	NE	0.0.1
	pRL120004		putative dihydrodipicolinate synthase	3.1.13		14	NE	NE	NE	3.1.13
	pRL120005		putative GntR family transcriptional regulator	6.3.3		12	NE	NE	NE	6.3.3
	pRL120006		putative SBP of ABC transporter CUT1	1.5.3		16	NE	NE	NE	1.5.3
	pRL120007		putative permease component of ABC transporter CUT1	1.5.3		27	NE	NE	NE	1.5.3
	pRL120008		putative permease component of ABC transporter CUT1	1.5.3		10	NE	NE	NE	1.5.3
	pRL120009	rbsK4	putative ribokinase	3.4.3		5	NE	NE	NE	3.4.3
	pRL120010		hypothetical protein (v short)	0.0.0		2	NE	NE	NE	0.0.0
	pRL120011		putative SBP of ABC transporter CUT1	1.5.3		33	NE	NE	NE	1.5.3
	pRL120012		putative permease component of ABC transporter CUT1	1.5.3		20	NE	NE	NE	1.5.3
	pRL120013		putative permease component of ABC transporter CUT1	1.5.3		17	NE	NE	NE	1.5.3
	pRL120014		putative ATP-binding component of ABC transporter CUT1	1.5.3		15	NE	NE	NE	1.5.3
	pRL120015		putative glycerophosphoryl diester phosphodiesterase	3.3.8		12	NE	NE	NE	3.3.8
	pRL120016		putative DeoR family transcriptional regulator (repressor)	6.3.10		14	NE	NE	NE	6.3.10
	pRL120017		putative hydrolase	3.3.15		22	NE	NE	NE	3.3.15
	pRL120018		putative permease component of ABC transporter CUT1	1.5.3		18	NE	NE	NE	1.5.3
	pRL120019		putative permease component of ABC transporter CUT1	1.5.3		20	NE	NE	NE	1.5.3
	pRL120020		putative SBP of ABC transporter CUT1	1.5.3		21	NE	NE	NE	1.5.3
	pRL120021		hypothetical protein	0.0.0		6	GD	NE	NE	0.0.0
	pRL120022		putative LacI family transcriptional regulator (repressor)	6.3.5		19	NE	NE	NE	6.3.5
	pRL120023		putative lipase/esterase	3.3.15		18	NE	NE	NE	3.3.15
	pRL120024		putative GFO/IDH/MocA family oxidoreductase	3.3.15		12	NE	NE	NE	3.3.15
	pRL120025		conserved hypothetical protein	0.0.1		13	NE	NE	NE	0.0.1
	pRL120026		putative DeoR family transcriptional regulator (repressor)	6.3.10		8	NE	NE	NE	6.3.10
	pRL120027		putative aldolase	3.3.15	pRL120027	14	NE	NE	NE	3.3.15
	pRL120028		putative PfkB family sugar kinase	3.3.15		14	NE	NE	NE	3.3.15
	pRL120029		putative ATP-binding component of ABC transporter CUT1	1.5.3		16	NE	NE	NE	1.5.3
	pRL120030		putative GFO/IDH/MocA family oxidoreductase/dehydrogenase	3.3.15		19	NE	NE	NE	3.3.15
	pRL120031		conserved hypothetical protein	0.0.0		9	NE	NE	NE	0.0.0
	pRL120032		conserved hypothetical protein	0.0.1		12	NE	NE	NE	0.0.1
	pRL120033		putative D-allulose-6-phosphate 3-epimerase	3.3.9		5	NE	NE	NE	3.3.9
	pRL120034		putative glucokinase	3.3.7		12	NE	NE	NE	3.3.7
	pRL120035	thuE	putative SBP of ABC transporter CUT1 (S. mel SBP homologue SMb20325 (thu) induced by tagatose)	1.5.3		28	NE	NE	NE	1.5.3
	pRL120036	thuF	putative permease component of ABC transporter CUT1 (S. mel SBP homologue SMb20325 (thu) induced by tagatose)	1.5.3		23	NE	NE	NE	1.5.3
	pRL120037	thuG	putative permease component of ABC transporter CUT1 (S. mel SBP homologue SMb20325 (thu) induced by tagatose)	1.5.3		12	NE	NE	NE	1.5.3
	pRL120038	thuK	putative ATP-binding component of ABC transporter CUT1 (S. mel SBP homologue SMb20325 (thu) induced by tagatose)	1.5.3		16	NE	NE	NE	1.5.3
	pRL120039	thuA	putative sugar-uptake related protein	1.5.3		17	NE	NE	NE	1.5.3
	pRL120040	thuB	putative GFO/IDH/MocA sugar uptake related protein	1.5.3		25	NE	NE	NE	1.5.3
	pRL120041		conserved hypothetical protein	0.0.2		5	NE	NE	NE	0.0.2
	pRL120042		putative alcohol dehydrogenase	3.3.15		20	NE	NE	NE	3.3.15
	pRL120043	optC	putative aminotransferase	3.3.15		28	NE	NE	NE	3.3.15
	pRL120044	gabD6	succinate-semialdehyde dehydrogenase [NADP+]	3.5.1		16	NE	NE	NE	3.5.1
	pRL120045		putative AsnC family transcriptional regulator	6.3.1		8	NE	NE	NE	6.3.1
	pRL120046		putative GntR family transcriptional regulator (MocR-type)	6.3.3		15	NE	NE	NE	6.3.3
	pRL120047		putative ATP-binding component of ABC transporter PAAT	1.5.1		11	NE	NE	NE	1.5.1
	pRL120048		putative SBP of ABC transporter PAAT (S. mel SBP homologue SMb20428 induced by ectoine)	1.5.1		9	NE	NE	NE	1.5.1
	pRL120049		putative permease component of ABC transporter PAAT (S. mel SBP homologue SMb20428 induced by ectoine)	1.5.1		12	NE	NE	NE	1.5.1
	pRL120050		putative permease component of ABC transporter PAAT (S. mel SBP homologue SMb20428 induced by ectoine)	1.5.1		13	NE	NE	NE	1.5.1
	pRL120051		putative arylmalonate decarboxylase	1.4.2		10	NE	NE	NE	1.4.2
	pRL120052	tdcB2	putative threonine dehydratase catabolic	3.4.2		5	NE	NE	NE	3.4.2
	pRL120053	arcB3	putative ornithine cyclodeaminase	3.4.2		8	NE	NE	NE	3.4.2
	pRL120054		conserved hypothetical protein	0.0.2		20	NE	NE	NE	0.0.2
	pRL120055		putative AstE/AspA family protein	7.0.0		11	NE	NE	NE	7.0.0
	pRL120056	mcpR	putative methylation accepting chemotaxis protein	1.1.1		29	NE	NE	NE	1.1.1
	pRL120057		putative plasmid stability protein	2.2.3		11	NE	NE	NE	2.2.3
	pRL120058		hypothetical protein	0.0.0		5	NE	NE	NE	0.0.0
	pRL120059		conserved hypothetical exported protein	0.0.2		8	NE	NE	NE	0.0.2
	pRL120060		conserved hypothetical protein	0.0.2		10	NE	NE	NE	0.0.2
	pRL120061		hypothetical protein	0.0.0		6	NE	NE	NE	0.0.0
	pRL120062	flgL2	putative flagellar hook associated protein	1.1.1		16	NE	NE	NE	1.1.1
	pRL120063	flgK2	putative flagellar hook-associated protein	1.1.1		28	NE	NE	NE	1.1.1
	pRL120064	flgE2	putative flagellar hook protein flgE	1.1.1		29	NE	NE	NE	1.1.1
	pRL120065	casA	putative symbiosis-related Ca-binding calsymin (casA)	3.3.22		17	NE	NE	NE	3.3.22
	pRL120066	casR	putative TetR family transcriptional regulator of calsymin (casR)	6.3.8		14	#N/A	NE	NE	6.3.8
	pRL120067		putative flagella associated protein	1.1.1		55	NE	NE	NE	1.1.1
	pRL120068	mcpY2	putative methyl-accepting chemotaxis protein	1.1.1		22	NE	NE	NE	1.1.1
	pRL120069		putative 3-hydroxybutyryl-CoA dehydratase	3.4.4		6	NE	NE	NE	3.4.4
	pRL120070		putative TetR family transcriptional regulator	6.3.8		10	NE	NE	NE	6.3.8
	pRL120071		putative SBP of ABC transporter PAAT (S. mel SBP homologue SMb21135 induced by galactosamine, glucosamine)	1.5.1		17	NE	NE	NE	1.5.1
	pRL120072		putative permease component of ABC transporter PAAT (S. mel SBP homologue SMb21135 induced by galactosamine, glucosamine)	1.5.1		10	NE	NE	NE	1.5.1
	pRL120073		putative permease component of ABC transporter PAAT (S. mel SBP homologue SMb21135 induced by galactosamine, glucosamine)	1.5.1		14	NE	NE	NE	1.5.1
	pRL120074		putative ATP-binding component of ABC transporter PAAT (S. mel SBP homologue SMb21135 induced by galactosamine, glucosamine)	1.5.1		6	NE	NE	NE	1.5.1
	pRL120075	stbC	putative plasmid stability protein StbC	2.2.3		1	#N/A	NE	NE	2.2.3
	pRL120076	stbB	putative plasmid stability protein StbB	2.2.3		10	NE	NE	NE	2.2.3
	pRL120077		putative GntR family transcriptional regulator	6.3.3		9	NE	NE	NE	6.3.3
	pRL120078		putative SBP of ABC transporter PAAT	1.5.1		16	NE	NE	NE	1.5.1
	pRL120079		putative permease component of ABC transporter PAAT	1.5.1		13	NE	NE	NE	1.5.1
	pRL120080		putative permease component of ABC transporter PAAT	1.5.1		8	NE	NE	NE	1.5.1
	pRL120081		putative ATP-binding component of ABC transporter PAAT	1.5.1		6	NE	NE	NE	1.5.1
	pRL120082		putative plasmid stabilization element	2.2.3		14	NE	NE	NE	2.2.3
	pRL120083		conserved hypothetical protein	0.0.2		10	NE	NE	NE	0.0.2
	pRL120084		conserved hypothetical protein	0.0.2		8	NE	NE	NE	0.0.2
	pRL120085		conserved hypothetical protein	0.0.1		7	NE	NE	NE	0.0.1
	pRL120086		putative PspA family regulator-associated protein	6.3.0		8	NE	NE	NE	6.3.0
	pRL120087		conserved hypothetical protein	0.0.2		8	NE	NE	NE	0.0.2
	pRL120088		putative transmembrane cation transporter	1.5.2		28	NE	NE	NE	1.5.2
	pRL120092		putative glutathionylspermidine synthetase	1.6.1		30	NE	NE	NE	1.6.1
	pRL120093		putative dioxygenase	1.4.2		16	NE	NE	NE	1.4.2
	pRL120094	tfdB	putative dichlorophenol monooxygenase/hydroxylase	1.4.2		27	NE	NE	NE	1.4.2
	pRL120095		putative permease component of ABC transporter HAAT	1.5.1		16	NE	NE	NE	1.5.1
	pRL120096		putative permease component of ABC transporter HAAT	1.5.1		9	NE	NE	NE	1.5.1
	pRL120097		putative ATP-binding component of ABC transporter HAAT	1.5.1		13	NE	NE	NE	1.5.1
	pRL120098		putative ATP-binding component of ABC transporter HAAT	1.5.1		8	NE	NE	NE	1.5.1
	pRL120099		putative SBP of ABC transporter HAAT	1.5.1		13	NE	NE	NE	1.5.1
	pRL120100	tftE2	putative maleylacetate reductase	1.4.2		17	NE	NE	NE	1.4.2
	pRL120101		putative dioxygenase	1.4.2		9	NE	NE	NE	1.4.2
	pRL120102		putative LysR family transcriptional regulator	6.3.6		13	NE	NE	NE	6.3.6
	pRL120103		hypothetical protein	0.0.0		8	NE	NE	NE	0.0.0
	pRL120104		putative LysR family transcriptional regulator	6.3.6		20	NE	NE	NE	6.3.6
	pRL120105		putative UDP-glucose 4-epimerase	4.1.4		13	NE	NE	NE	4.1.4
	pRL120106		putative short-chain aldo-keto oxidoreductase	3.3.15		16	NE	NE	NE	3.3.15
	pRL120107		putative aldo-keto reductase/oxidase	3.3.15		14	NE	NE	NE	3.3.15
	pRL120108		putative MocA family oxido-reductase/dehydratase	3.4.3		23	NE	NE	NE	3.4.3
	pRL120111		putative SBP of ABC transporter CUT1	1.5.0		31	NE	NE	NE	1.5.0
	pRL120112		putative permease component of ABC transporter CUT1	1.5.3		21	NE	NE	NE	1.5.3
	pRL120113		putative permease component of ABC transporter CUT1	1.5.3		12	NE	NE	NE	1.5.3
	pRL120114		putative alpha-fucosidase/ beta-galactosidase	3.3.15		53	NE	NE	NE	3.3.15
	pRL120115		putative LacI family transcriptional regulator (repressor)	6.3.5		21	NE	NE	NE	6.3.5
	pRL120116		putative ATP-binding component of ABC transporter CUT1	1.5.3		16	NE	NE	NE	1.5.3
	pRL120117		conserved hypothetical protein	0.0.2		42	NE	NE	NE	0.0.2
	pRL120118		putative aldo-keto reductase/oxidoreductase	3.3.15		20	NE	NE	NE	3.3.15
	pRL120119		putative short-chain dehydrogenase	3.3.15		15	NE	NE	NE	3.3.15
	pRL120120		putative short-chain dehydrogenase	3.3.15		10	NE	NE	NE	3.3.15
	pRL120121		putative dihydroorotase	3.7.2		26	NE	NE	NE	3.7.2
	pRL120122		putative thiamine pyrophosphate requiring enzyme	3.1.21		25	NE	NE	NE	3.1.21
	pRL120123		putative polysaccharide deacetylase	4.1.4		23	NE	NE	NE	4.1.4
	pRL120124		putative NAD-dependent epimerase/dehydratase	3.3.15		17	NE	NE	NE	3.3.15
	pRL120125		putative short-chain dehydrogenase	3.3.15		11	NE	NE	NE	3.3.15
	pRL120126		putative D-hydantoinase	3.3.17		24	NE	NE	NE	3.3.17
	pRL120127		putative MFS family transporter	1.5.0		29	NE	NE	NE	1.5.0
	pRL120128		putative ATP-binding:ATP-binding (ABC:ABC) component of ABC transporter PepT	1.5.0		30	NE	NE	NE	1.5.0
	pRL120129		putative permease component of ABC transporter PepT	1.5.0		16	NE	NE	NE	1.5.0
	pRL120130		putative permease component of ABC transporter PepT	1.5.0		24	NE	NE	NE	1.5.0
	pRL120131		putative SBP of ABC transporter PepT	1.5.0		34	NE	NE	NE	1.5.0
	pRL120132		putative AraC family transcriptional regulator (activator)	6.3.2		14	NE	NE	NE	6.3.2
	pRL120133	stbB1	putative plasmid stability protein StbB	2.2.3		10	NE	NE	NE	2.2.3
	pRL120134	stbC1	putative plasmid stability protein StbC	2.2.3		4	NE	NE	NE	2.2.3
	pRL120135		putative cyclase	3.3.15		21	NE	NE	NE	3.3.15
	pRL120136		glutamyl-tRNA(Gln) amidotransferase subunit	3.1.8		10	NE	NE	NE	3.1.8
	pRL120137		conserved hypothetical protein	0.0.2		20	NE	NE	NE	0.0.2
	pRL120138		putative cobalamin synthesis protein (CobW family)	3.2.3		10	NE	NE	NE	3.2.3
	pRL120139		conserved hypothetical protein	0.0.2		5	NE	NE	NE	0.0.2
	pRL120140		putative polysaccharide deacetylase	4.1.4		15	NE	NE	NE	4.1.4
	pRL120141		putative ATP-binding component of ABC transporter POPT	1.5.0		16	NE	NE	NE	1.5.0
	pRL120142		putative SBP of ABC transporter POPT	1.5.0		17	NE	NE	NE	1.5.0
	pRL120143		putative short-chain dehydrogenase/reductase	3.3.15		11	NE	NE	NE	3.3.15
	pRL120144		putative 3-oxoacyl-[acyl-carrier-protein] reductase (3-ketoacyl-acyl carrier protein reductase)	3.2.1		8	NE	NE	NE	3.2.1
	pRL120145		putative permease component of ABC transporter POPT	1.5.0		11	NE	NE	NE	1.5.0
	pRL120146		putative permease component of ABC transporter POPT	1.5.0		10	NE	NE	NE	1.5.0
	pRL120147		putative ATP-binding component of ABC transporter POPT	1.5.0		16	NE	NE	NE	1.5.0
	pRL120148		hypothetical protein	0.0.0		7	NE	NE	NE	0.0.0
	pRL120149		putative GntR family transcriptional regulator	6.3.3		9	NE	NE	NE	6.3.3
	pRL120150		putative urea amidolyase related protein	3.4.2		14	NE	NE	NE	3.4.2
	pRL120151		putative urea amidohydrolyase	3.4.2		17	NE	NE	NE	3.4.2
	pRL120152	accC3	putative biotin carboxylase	3.6.0		14	NE	NE	NE	3.6.0
	pRL120154		putative LamB/YcsF family protein	7.0.0		17	NE	NE	NE	7.0.0
	pRL120155		putative LysR family transcriptional regulator	6.3.6		26	NE	NE	NE	6.3.6
	pRL120157		conserved hypothetical protein	0.0.2		20	NE	NE	NE	0.0.2
	pRL120158		conserved hypothetical protein	0.0.2		16	NE	NE	NE	0.0.2
	pRL120159		putative amidohydrolase	3.3.15		11	NE	NE	NE	3.3.15
	pRL120160		putative DeoR family transcriptional regulator (repressor)	6.3.10	pRL120160	15	NE	NE	NE	6.3.10
	pRL120161		putative ATP-binding:ATP-binding (ABC:ABC) component of ABC transporter PepT	1.5.0		24	NE	NE	NE	1.5.0
	pRL120162		putative permease component of ABC transporter PepT	1.5.0		13	NE	NE	NE	1.5.0
	pRL120163		putative permease component of ABC transporter PepT	1.5.0		15	NE	NE	NE	1.5.0
	pRL120164		putative SBP of ABC transporter PepT	1.5.0		30	NE	NE	NE	1.5.0
	pRL120166		putative transmembrane protein	4.1.1		11	NE	NE	NE	4.1.1
	pRL120167		putative MFS family transporter	1.5.0		23	NE	NE	NE	1.5.0
	pRL120168		putative LysR family transcriptional regulator	6.3.6		23	NE	NE	NE	6.3.6
	pRL120169		putative permease component of ABC transporter POPT	1.5.0		18	NE	NE	NE	1.5.0
	pRL120170		putative permease component of ABC transporter POPT	1.5.0		17	NE	NE	NE	1.5.0
	pRL120171		putative ATP-binding component of ABC transporter POPT	1.5.0		26	NE	NE	NE	1.5.0
	pRL120172		putative SBP of ABC transporter POPT	1.5.0		13	NE	NE	NE	1.5.0
	pRL120173		putative Fe-containing oxidoreductase	3.3.15		20	NE	NE	NE	3.3.15
	pRL120174		putative PfkB family sugar kinase	3.3.15		19	NE	NE	NE	3.3.15
	pRL120175		putative uncharacterised enzyme involved in pigment biosynthesis	3.3.15		9	NE	NE	NE	3.3.15
	pRL120176		putative enoyl-CoA hydratase	3.4.4		16	NE	NE	NE	3.4.4
	pRL120177	pauA	putative pimeloyl-CoA synthetase	3.2.2		34	NE	NE	NE	3.2.2
	pRL120178		putative nucleoside hydrolase	3.3.17		17	NE	NE	NE	3.3.17
	pRL120179		putative pyruvate ferredoxin oxidoreductase	3.3.15		53	NE	NE	NE	3.3.15
	pRL120180		putative oxidoreductase	3.3.15		22	NE	NE	NE	3.3.15
	pRL120181		putative GntR family transcriptional regulator	6.3.3		11	NE	NE	NE	6.3.3
	pRL120182		putative alcohol dehydrogenase	3.3.15		16	NE	NE	NE	3.3.15
	pRL120183		conserved hypothetical protein	0.0.2		39	NE	NE	NE	0.0.2
xH1	pRL120184		conserved hypothetical protein	0.0.1		9	NE	NE	NE	0.0.1
	pRL120185		putative transmembrane transporter protein	1.5.0		21	NE	NE	NE	1.5.0
	pRL120186		conserved hypothetical protein	0.0.2		7	NE	NE	NE	0.0.2
	pRL120187		putative amine oxidase	3.3.15		17	NE	NE	NE	3.3.15
	pRL120188		putative transmembrane Na+/H+ antiporter	1.5.2		12	NE	NE	NE	1.5.2
	pRL120189		putative LacI family transcriptional regulator (repressor)	6.3.5		18	NE	NE	NE	6.3.5
	pRL120191		putative SBP of ABC transporter CUT2	1.5.3		13	NE	NE	NE	1.5.3
	pRL120192		putative ATP-binding:ATP-binding (ABC:ABC) component of ABC transporter CUT2	1.5.3		17	NE	NE	NE	1.5.3
	pRL120193		putative permease component of ABC transporter CUT2	1.5.3		17	NE	NE	NE	1.5.3
	pRL120194		putative permease component of ABC transporter CUT2	1.5.3		12	NE	NE	NE	1.5.3
	pRL120195		putative epimerase	3.3.15		12	NE	NE	NE	3.3.15
	pRL120196		putative fructose-bisphosphate aldolase	3.3.9		19	NE	NE	NE	3.3.9
	pRL120197		putative glycerol-3-phosphate dehydrogenase	3.3.8		30	NE	NE	NE	3.3.8
	pRL120198		putative L-xylulose kinase	3.4.3		23	NE	NE	NE	3.4.3
	pRL120199		putative DeoR family transcriptional regulator (repressor)	6.3.10		12	NE	NE	NE	6.3.10
	pRL120200	eryG	putative SBP of ABC transporter CUT2 erythritol	1.5.3		16	NE	NE	NE	1.5.3
	pRL120201	eryF	putative permease component of ABC transporter CUT2 erythritol transporter	1.5.3		21	NE	NE	NE	1.5.3
	pRL120202	eryE	putative ATP-binding:ATP-binding (ABC:ABC) component of ABC transporter CUT2, erythritol	1.5.3		15	NE	NE	NE	1.5.3
	pRL120203	eryH	putative periplasmic lipoprotein, involved in erythritol uptake/metabolism?	1.5.3		8	NE	NE	NE	1.5.3
	pRL120204	eryA	putative erythritol kinase	3.4.3		24	NE	NE	NE	3.4.3
	pRL120205	eryB	putative erythritol phosphate dehydrogenase	3.4.3		27	NE	NE	NE	3.4.3
	pRL120206	eryC	putative erythrulose 4-phosphate dehydrogenase	3.4.3		13	NE	NE	NE	3.4.3
	pRL120207	eryD	putative DeoR family transcriptional regulator (repressor)	6.3.10		19	NE	NE	NE	6.3.10
	pRL120208	eryR	putative DeoR family transcriptional regulator (repressor)	6.3.10		7	NE	NE	NE	6.3.10
	pRL120209	tpiA2	putative triosephosphate isomerase	3.6.0		8	NE	NE	NE	3.6.0
	pRL120210	rpiB2	putative ribose-5-phosphate isomerase B	3.3.9		6	NE	NE	NE	3.3.9
	pRL120211		hypothetical protein	0.0.0		2	NE	NE	NE	0.0.0
	pRL120212		putative DNA ligase	2.2.3		17	NE	NE	NE	2.2.3
	pRL120213		conserved hypothetical protein	0.0.2		6	NE	NE	NE	0.0.2
	pRL120214		putative dioxygenase	1.4.2		23	NE	NE	NE	1.4.2
	pRL120215	tftE1	putative maleylacetate reductase	1.4.2		21	NE	NE	NE	1.4.2
	pRL120216		putative amidohydrolase	3.3.15		15	NE	NE	NE	3.3.15
	pRL120217		putative dehydrogenase/hydroxylase	3.3.15		18	NE	NE	NE	3.3.15
	pRL120218		putative flavin reductase	3.3.15		7	NE	NE	NE	3.3.15
	pRL120219		putative MarR family transcriptional regulator	6.3.7		9	#N/A	NE	NE	6.3.7
	pRL120220		putative MFS family transmembrane transporter	1.5.0		35	NE	NE	NE	1.5.0
	pRL120221		conserved hypothetical protein	0.0.2		5	NE	NE	NE	0.0.2
	pRL120222		putative transmembrane protein	4.1.1		8	NE	NE	NE	4.1.1
	pRL120223		putative permease component of ABC transporter CUT1	1.5.3		19	NE	NE	NE	1.5.3
	pRL120224		putative permease component of ABC transporter CUT1	1.5.3		11	NE	NE	NE	1.5.3
xH1	pRL120225		putative SBP of ABC transporter CUT1	1.5.3		28	NE	NE	NE	1.5.3
	pRL120226		putative ATP-binding component of ABC transporter CUT1	1.5.3		16	NE	NE	NE	1.5.3
	pRL120227		putative NAD-dependent epimerase/dehydratase	3.3.15		15	NE	NE	NE	3.3.15
	pRL120228		putative GntR family transcriptional regulator	6.3.3		17	NE	NE	NE	6.3.3
	pRL120229		putative DNA ligase family protein	2.2.3		31	NE	NE	NE	2.2.3
	pRL120230		putative transmembrane transporter protein	1.5.0		30	NE	NE	NE	1.5.0
	pRL120231		putative L-lactate dehydrogenase	3.5.5		11	NE	NE	NE	3.5.5
	pRL120232		putative SBP of ABC transporter PepT	1.5.0		26	NE	NE	NE	1.5.0
	pRL120233		putative 5-dehydro-4-deoxyglucarate dehydratase	3.4.5		6	NE	NE	NE	3.4.5
	pRL120235		putative fatty aldehyde dehydrogenase	3.3.15		13	NE	NE	NE	3.3.15
	pRL120236		putative methyltransferase	3.3.15		11	NE	NE	NE	3.3.15
	pRL120237		putative mandelate racemase	1.4.2		14	NE	NE	NE	1.4.2
	pRL120238	ilvD	putative dihydroxy-acid dehydratase	3.1.11		26	NE	NE	NE	3.1.11
	pRL120239		putative GntR family transcriptional regulator	6.3.3		11	NE	NE	NE	6.3.3
	pRL120240		putative glyoxylate reductase	3.3.5		13	NE	NE	NE	3.3.5
	pRL120241		putative ATP-binding:ATP-binding (ABC:ABC) component of ABC transporter PepT	1.5.0		17	NE	NE	NE	1.5.0
	pRL120242		putative permease component of ABC transporter PepT	1.5.0		10	NE	NE	NE	1.5.0
	pRL120243		putative permease component of ABC transporter PepT	1.5.0		8	NE	NE	NE	1.5.0
	pRL120244		putative carboxylate/amino acid/amine transporter, integral membrane protein	1.5.0		11	NE	NE	NE	1.5.0
	pRL120245		hypothetical protein	0.0.0		5	NE	NE	NE	0.0.0
xH1	pRL120246		putative Nudix family protein (phosphohydrolases)	3.3.18		12	NE	NE	NE	3.3.18
	pRL120247		conserved hypothetical protein	0.0.1		9	NE	NE	NE	0.0.1
	pRL120248		putative ATP-binding component of ABC transporter CUT1	1.5.3		22	NE	NE	NE	1.5.3
	pRL120249	agaZ1	putative tagatose 6-phosphate kinase	3.3.15		20	NE	NE	NE	3.3.15
	pRL120250		putative glucosamine--fructose-6-phosphate aminotransferase [isomerizing]	3.3.22		12	NE	NE	NE	3.3.22
	pRL120251		putative permease component of ABC transporter CUT1	1.5.3		26	NE	NE	NE	1.5.3
	pRL120252		putative permease component of ABC transporter CUT1	1.5.3		14	NE	NE	NE	1.5.3
	pRL120253		putative SBP of ABC transporter CUT1	1.5.3		24	NE	NE	NE	1.5.3
	pRL120254		conserved hypothetical protein	0.0.2		9	NE	NE	NE	0.0.2
	pRL120255		putative DeoR family transcriptional regulator (repressor)	6.3.10		15	NE	NE	NE	6.3.10
	pRL120256	melA	putative alpha-galactosidase (melibiase)	3.3.7		26	NE	NE	NE	3.3.7
xH1	pRL120257	melR	putative AraC family transcriptional regulator (activator) of melibiase (pRL120256)	6.3.2		15	NE	NE	NE	6.3.2
	pRL120258		putative metal-dependent phosphohydrolases with conserved 'HD' motif	3.3.17		20	NE	NE	NE	3.3.17
	pRL120259		putative GGDEF/EAL/GAF domain putative c-di-GMP phosphodiesterase	6.6.0		30	NE	NE	NE	6.6.0
	pRL120260		conserved hypothetical protein	0.0.2		11	NE	NE	NE	0.0.2
	pRL120261		putative LacI family transcriptional regulator (repressor)	6.3.5		14	NE	NE	NE	6.3.5
	pRL120262		putative SBP of ABC transporter FeT	1.5.0		22	NE	NE	NE	1.5.0
	pRL120264		putative permease component of ABC transporter FeT	1.5.0		16	NE	NE	NE	1.5.0
	pRL120265		putative ATP-binding component of ABC transporter FeT	1.5.2		18	NE	NE	NE	1.5.2
	pRL120266		conserved hypothetical protein	0.0.2		21	NE	NE	NE	0.0.2
	pRL120267	kluA	putative plasmid stabilisation protein	2.2.3		5	NE	NE	NE	2.2.3
	pRL120268	kluB	putative plasmid stabilisation protein	2.2.3		9	NE	NE	NE	2.2.3
	pRL120269		putative DNA double-strand break repair	2.2.3		22	NE	NE	NE	2.2.3
	pRL120270		putative exonuclease	2.1.1		8	NE	NE	NE	2.1.1
	pRL120271	ilvK	putative acetolactate synthase	3.1.21		26	NE	NE	NE	3.1.21
	pRL120272		putative exopolysaccharide synthesis related protein	4.1.4		20	NE	NE	NE	4.1.4
	pRL120273		putative aerobic C4-dicarboxylate transport protein	1.5.3		23	NE	NE	NE	1.5.3
	pRL120275		putative LysR family transcriptional regulator	6.3.6		13	NE	NE	NE	6.3.6
	pRL120276	ligJ	putative 4-oxalomesaconate hydratase	2.1.3		19	NE	NE	NE	2.1.3
	pRL120277	ligI	putative 2-pyrone-4,6-dicarboxylic acid hydrolase	2.1.3		17	NE	NE	NE	2.1.3
	pRL120278		conserved hypothetical protein	0.0.2		24	NE	NE	NE	0.0.2
	pRL120279	prc	putative exported C-terminal specific protease (prc) (or tail-specific pepidase) precursor	2.1.4		37	NE	NE	NE	2.1.4
	pRL120280		conserved hypothetical protein	0.0.2		13	NE	NE	NE	0.0.2
	pRL120281		putative GntR family transcriptional regulator	6.3.3		28	NE	NE	NE	6.3.3
	pRL120282		putative two-component sensor/regulator; transcriptional regulator	6.1.2		13	NE	NE	NE	6.1.2
	pRL120283		putative two-component sensor/regulator; histidine kinase	6.1.1		16	NE	NE	NE	6.1.1
	pRL120284		putative SBP of ABC transporter CUT2 (S. mel SBP homologue SMa0203 induced by galactose, L-arabinose, fucose)	1.5.0		13	NE	NE	NE	1.5.0
	pRL120285		putative ATP-binding:ATP-binding (ABC:ABC) component of ABC transporter CUT2 (S. mel SBP homologue SMa0203 induced by galactose, L-arabinose, fucose)	1.5.3		10	NE	NE	NE	1.5.3
	pRL120286		putative permease component of ABC transporter CUT2 (S. mel SBP homologue SMa0203 induced by galactose, L-arabinose, fucose)	1.5.3		6	NE	NE	NE	1.5.3
	pRL120287		putative permease component of ABC transporter CUT2 (S. mel SBP homologue SMa0203 induced by galactose, L-arabinose, fucose)	1.5.3		9	NE	NE	NE	1.5.3
	pRL120288		putative hydrolase	3.3.15		11	NE	NE	NE	3.3.15
	pRL120289		putative choline dehydrogenase	1.6.2		30	NE	NE	NE	1.6.2
	pRL120290		conserved hypothetical exported protein	0.0.2		9	NE	NE	NE	0.0.2
	pRL120291		putative MarR family transcriptional regulator	6.3.7		12	NE	NE	NE	6.3.7
	pRL120292		putative short-chain dehydrogenase/oxidoreductase	3.3.15		10	NE	NE	NE	3.3.15
	pRL120293		conserved hypothetical protein	0.0.1		8	NE	NE	NE	0.0.1
	pRL120294		putative LysR family transcriptional regulator	6.3.6		22	NE	NE	NE	6.3.6
	pRL120295		putative MFS family transmembrane transporter	1.5.0		20	NE	NE	NE	1.5.0
	pRL120296		putative TetR family transcriptional regulator	6.3.8		12	NE	NE	NE	6.3.8
	pRL120297		putative epoxide hydrolase	3.3.15		27	NE	NE	NE	3.3.15
	pRL120298		conserved hypothetical protein	0.0.2		10	NE	NE	NE	0.0.2
	pRL120299		conserved hypothetical protein	0.0.2		11	NE	NE	NE	0.0.2
	pRL120300	yagR	putative xanthine dehydrogenase YagR, molybdenum-binding subunit	3.3.18		25	NE	NE	NE	3.3.18
	pRL120301	yagS	putative xanthine dehydrogenase YagS, FAD-binding subunit	3.3.18		7	NE	NE	NE	3.3.18
	pRL120302	yagT	putative xanthine dehydrogenase YagT, iron-sulfur binding subunit	3.3.18		14	NE	NE	NE	3.3.18
	pRL120303		putative creatinine amidohydrolase	3.4.2		10	NE	NE	NE	3.4.2
	pRL120304		putative LysR family transcriptional regulator	6.3.6		9	NE	NE	NE	6.3.6
	pRL120305		putative SBP of ABC transporter NitT	1.5.0		25	NE	NE	NE	1.5.0
	pRL120306		putative ATP-binding component of ABC transporter NitT	1.5.4		10	NE	NE	NE	1.5.4
	pRL120307		putative permease component of ABC transporter NitT	1.5.0		14	NE	NE	NE	1.5.0
	pRL120308		putative cytosine deaminase	3.3.18		20	NE	NE	NE	3.3.18
	pRL120309		putative FAD-dependent dehydrogenase	3.3.15		24	NE	NE	NE	3.3.15
	pRL120310		putative flavodoxin containing oxidoreductase	3.3.15		10	NE	NE	NE	3.3.15
	pRL120311		putative threonine degradation protein	3.4.2		7	NE	NE	NE	3.4.2
	pRL120312	mcpC	putative methyl-accepting chemotaxis protein	1.1.1		28	NE	NE	NE	1.1.1
	pRL120313	vbsP	putative 4'-phosphopantetheinyl transferase	3.2.1		15	NE	NE	NE	3.2.1
	pRL120314	vbsO	putative siderophore biosynthesis related protein	1.6.3		22	NE	NE	NE	1.6.3
	pRL120315	vbsS	putative non-ribosomal peptide synthetase	2.2.9		66	NE	NE	NE	2.2.9
	pRL120316	vbsA	putative siderophore biosynthesis protein vicibactin	1.6.3		15	NE	NE	NE	1.6.3
	pRL120317	vbsD	putative MATE (Multidrug And Toxic compound Extrusion) family efflux transporter. Exports vicibactin?	1.5.0		13	NE	NE	NE	1.5.0
	pRL120318	vbsL	putative cystathionine beta-lyase	3.1.14		20	NE	NE	NE	3.1.14
	pRL120319	rpoI	putative RNA polymerase ECF sigma factor involved in iron uptake, ECF09 gene arrangment (no asf) induced in MA of iron limitation in Rlv3841	6.2.1		10	NE	#N/A	GD	6.2.1
	pRL120320	vbsC	putative acetylase	3.3.15		4	NE	NE	NE	3.3.15
	pRL120321	fhuF	putative ferric iron reductase protein	1.6.3		9	NE	NE	NE	1.6.3
	pRL120322	fhuA2	outer membrane siderophore receptor precursor	1.5.2		68	NE	NE	GD	1.5.2
	pRL120324		putative transmembrane GGDEF domain regulatory protein	6.6.1		28	NE	NE	NE	6.6.1
	pRL120325		putative GntR family transcriptional regulator	6.3.3		9	NE	NE	NE	6.3.3
	pRL120326		putative SBP of ABC transporter PepT	1.5.0		34	NE	NE	NE	1.5.0
	pRL120326A		putative permease component of ABC transporter PepT	1.5.0		17	NE	NE	NE	1.5.0
	pRL120327		putative permease component of ABC transporter PepT	1.5.0		6	NE	NE	NE	1.5.0
	pRL120328		putative dihydropicolinate synthase family protein	3.1.13		15	NE	NE	NE	3.1.13
	pRL120329		putative ATP-binding component of ABC transporter PepT	1.5.0		8	NE	NE	NE	1.5.0
	pRL120330		putative ATP-binding component of ABC transporter PepT	1.5.0		17	NE	NE	NE	1.5.0
	pRL120331		putative dihydropicolinate synthase family protein	3.1.13		15	NE	NE	NE	3.1.13
	pRL120332		putative IclR family transcriptional regulator	6.3.4		14	NE	NE	NE	6.3.4
	pRL120333		putative SBP of ABC transporter PepT	1.5.0		33	NE	NE	NE	1.5.0
	pRL120334		putative hydrolase	3.3.15		13	NE	NE	NE	3.3.15
	pRL120335		putative acylase	3.3.15		34	NE	NE	NE	3.3.15
	pRL120336		putative permease component of ABC transporter PepT	1.5.0		14	NE	NE	NE	1.5.0
	pRL120337		putative permease component of ABC transporter PepT	1.5.0		15	NE	NE	NE	1.5.0
	pRL120338		putative ATP-binding component of ABC transporter PepT	1.5.0		13	NE	NE	NE	1.5.0
	pRL120339		putative ATP-binding component of ABC transporter PepT	1.5.0		12	NE	NE	NE	1.5.0
	pRL120340		putative ErfK/YbiS/YhnG family protein	0.0.1		17	NE	NE	NE	0.0.1
	pRL120341		putative outer membrane protein	4.1.3		7	NE	NE	NE	4.1.3
	pRL120342	hspD	putative small heat shock protein	1.6.1		9	NE	NE	NE	1.6.1
	pRL120343		conserved hypothetical protein	0.0.1		3	NE	NE	NE	0.0.1
	pRL120344		putative beta-glucosidase	4.1.2		38	NE	NE	NE	4.1.2
	pRL120345		putative TetR family transcriptional regulator	6.3.8		6	NE	NE	NE	6.3.8
	pRL120346		conserved hypothetical protein	0.0.2		21	NE	NE	NE	0.0.2
	pRL120347		putative LysR family transcriptional regulator	6.3.6		18	NE	NE	NE	6.3.6
	pRL120348	ams1	putative alpha-mannosidase	4.1.4		45	NE	NE	NE	4.1.4
	pRL120349		conserved hypothetical protein	0.0.1		14	NE	NE	NE	0.0.1
	pRL120350		putative GFO/IDH/MocA family oxidoreductase	3.3.15		13	NE	NE	NE	3.3.15
	pRL120351		putative SBP of ABC transporter CUT1, lux fusion induced by mannose, maltose	1.5.3		21	NE	NE	NE	1.5.3
	pRL120352		putative permease component of ABC transporter CUT1	1.5.3		25	NE	NE	NE	1.5.3
	pRL120353		putative permease component of ABC transporter CUT1	1.5.3		17	NE	NE	NE	1.5.3
	pRL120354		putative ROK family transcriptional regulator	6.3.9		13	NE	NE	NE	6.3.9
	pRL120355		putative isomerase/epimerase	3.3.15		11	NE	NE	NE	3.3.15
	pRL120356		putative ATP-binding component of ABC transporter CUT1	1.5.3		13	NE	NE	NE	1.5.3
	pRL120357		putative transposase	5.1.4		19	NE	NE	NE	5.1.4
	pRL120358		hypothetical protein	0.0.0		8	NE	NE	NE	0.0.0
	pRL120359	panC	putative pantoate--beta-alanine ligase	3.2.10		12	NE	NE	NE	3.2.10
	pRL120360	panB	putative 3-methyl-2-oxobutanoate hydroxymethyltransferase	3.2.10		15	NE	NE	NE	3.2.10
	pRL120361	oxyR	putative peroxide-inducible genes transcriptional regulator	1.4.2		9	NE	NE	NE	1.4.2
	pRL120362	katG	putative catalase-peroxidase	1.6.1		23	NE	NE	NE	1.6.1
	pRL120363		putative PIN domain signalling protein	7.0.0		9	NE	NE	NE	7.0.0
	pRL120364		putative virulence-associated protein homologue	0.0.2		3	NE	NE	NE	0.0.2
	pRL120365		conserved hypothetical exported protein	0.0.1		12	NE	NE	NE	0.0.1
	pRL120366		putative oxidoreductase	3.3.15		17	NE	NE	NE	3.3.15
	pRL120367		putative thioesterase protein	3.3.15		6	NE	NE	NE	3.3.15
	pRL120368		putative AMP-dependent synthetase and ligase	3.6.0		29	NE	NE	NE	3.6.0
	pRL120369		putative thiolase	3.3.15		10	NE	NE	NE	3.3.15
	pRL120371		conserved hypothetical protein	0.0.1		7	NE	NE	NE	0.0.1
	pRL120372		conserved hypothetical protein	0.0.1		9	NE	NE	NE	0.0.1
	pRL120373		putative cystathionine gamma synathase/methionine gamma lyase	3.4.2		17	NE	NE	NE	3.4.2
	pRL120374		putative transmembrane ribonuclease domain protein	2.1.2		23	NE	NE	NE	2.1.2
	pRL120378		putative protein-L-isoaspartate O-methyltransferase	2.2.10		20	NE	NE	NE	2.2.10
	pRL120380		conserved hypothetical protein	0.0.2		11	NE	NE	NE	0.0.2
	pRL120381		putative ATP-binding component of ABC transporter CUT1	1.5.3		14	NE	NE	NE	1.5.3
	pRL120382		conserved hypothetical protein	0.0.2		28	NE	NE	NE	0.0.2
	pRL120383		putative permease component of ABC transporter CUT1	1.5.3		12	NE	NE	NE	1.5.3
	pRL120384		putative permease component of ABC transporter CUT1	1.5.3		13	NE	NE	NE	1.5.3
	pRL120385		putative SBP of ABC transporter CUT1	1.5.3		28	NE	NE	NE	1.5.3
	pRL120386	dhaLp12	putative dihydroxyacetone kinase	3.3.8		5	NE	NE	NE	3.3.8
	pRL120387	dhaKp12	putative dihydroxyacetone kinase	3.3.8		14	NE	NE	NE	3.3.8
	pRL120388		conserved hypothetical protein	0.0.1		26	NE	NE	NE	0.0.1
	pRL120389		putative GFO/IDH/MocA family oxidoreductase	3.3.15		16	NE	NE	NE	3.3.15
	pRL120390		putative permease component of ABC transporter CUT2	1.5.3		10	NE	NE	NE	1.5.3
	pRL120391		putative ATP-binding:ATP-binding (ABC:ABC) component of ABC transporter CUT2	1.5.3		12	NE	NE	NE	1.5.3
	pRL120392		conserved hypothetical protein	0.0.1		7	NE	NE	NE	0.0.1
	pRL120393		putative SBP of ABC transporter CUT2	1.5.3		9	NE	NE	NE	1.5.3
	pRL120394		conserved hypothetical protein	0.0.1		10	NE	NE	NE	0.0.1
	pRL120395		conserved hypothetical protein	0.0.1		21	NE	NE	NE	0.0.1
	pRL120396	cbbl1	putative ribulose bisphosphate carboxylase large chain 1	3.5.1		13	NE	NE	NE	3.5.1
	pRL120397		putative GntR family transcriptional regulator	6.3.3		11	NE	NE	NE	6.3.3
	pRL120398		conserved hypothetical exported protein	0.0.1		5	NE	NE	NE	0.0.1
	pRL120399		putative GntR family transcriptional regulator	6.3.3		7	NE	NE	NE	6.3.3
	pRL120400		putative SBP of TRAP transporter (S. mel SBP homologue SMb20442 induced by fucose, mannose)	1.5.0		23	NE	NE	NE	1.5.0
	pRL120401		putative small permease (DctQ-like) component of TRAP transporter (S. mel SBP homologue SMb20442 induced by fucose, mannose)	1.5.0		16	NE	NE	NE	1.5.0
	pRL120402		putative large permease (DctM-like) component of TRAP transporter (S. mel SBP homologue SMb20442 induced by fucose, mannose)	1.5.0		22	NE	NE	NE	1.5.0
	pRL120403		putative dehydrogenase	3.3.15		10	NE	NE	NE	3.3.15
	pRL120404	braC2	putative SBP of ABC transporter HAAT	1.5.0		25	NE	NE	NE	1.5.0
	pRL120405	braD2	putative permease component of ABC transporter HAAT	1.5.0		16	NE	NE	NE	1.5.0
	pRL120406	braE2	putative permease component of ABC transporter HAAT	1.5.0		23	NE	NE	NE	1.5.0
	pRL120407	braF2	putative ATP-binding component of ABC transporter HAAT	1.5.1		8	NE	NE	NE	1.5.1
	pRL120408	braG2	putative ATP-binding component of ABC transporter HAAT	1.5.1		10	NE	NE	NE	1.5.1
	pRL120409	aatA3	putative aspartate aminotransferase B	3.4.2		26	NE	NE	NE	3.4.2
	pRL120410		putative LysR family transcriptional regulator	6.3.6		10	NE	NE	NE	6.3.6
	pRL120411	hyuA2	putative hydantoin utilization protein A	3.1.0		27	NE	NE	NE	3.1.0
	pRL120412	hyuB	putative hydantoin utilization protein B	3.1.0		26	NE	NE	NE	3.1.0
	pRL120413		putative 3-oxoacyl-[acyl-carrier-protein] reductase	3.6.1		13	NE	NE	NE	3.6.1
	pRL120414		putative HpcH/HpaI family aldolase	3.3.15		8	NE	NE	NE	3.3.15
	pRL120415	dadR	putative AsnC family transcriptional regulator (alanine catabolic operon regulator)	6.3.1		10	NE	NE	NE	6.3.1
	pRL120416	dadX	putative alanine racemase	3.4.2		22	NE	NE	NE	3.4.2
	pRL120417	dadA	D-amino acid dehydrogenase	3.4.2		23	NE	NE	NE	3.4.2
	pRL120418		putative AraC family transcriptional regulator (activator)	6.3.2		23	NE	NE	NE	6.3.2
	pRL120419	optA	putative omega-amino acid:pyruvate transaminase	3.4.2		24	NE	NE	NE	3.4.2
	pRL120420		putative aldehyde dehydrogenase	3.3.15		9	NE	NE	NE	3.3.15
	pRL120421	proC2	putative pyrroline-5-carboxylate reductase	3.1.16		11	NE	NE	NE	3.1.16
	pRL120422		conserved hypothetical exported protein	0.0.2		12	NE	NE	NE	0.0.2
	pRL120423		conserved hypothetical protein	0.0.2		10	NE	NE	NE	0.0.2
	pRL120424		putative transmembrane protein	4.1.1		7	NE	NE	NE	4.1.1
	pRL120425		putative transmembrane protein	4.1.1		42	NE	NE	NE	4.1.1
	pRL120426		hypothetical protein	0.0.0		7	NE	NE	NE	0.0.0
	pRL120427		hypothetical protein	0.0.0		10	NE	NE	NE	0.0.0
	pRL120428		putative DNA-binding protein	1.5.3		17	NE	NE	NE	1.5.3
	pRL120429		putative hydantoin racemase	3.1.1		6	NE	NE	NE	3.1.1
	pRL120430		putative ATP-binding component of ABC transporter PepT	1.5.0		18	NE	NE	NE	1.5.0
	pRL120431		putative ATP-binding component of ABC transporter PepT	1.5.0		12	NE	NE	NE	1.5.0
	pRL120432		putative permease component of ABC transporter PepT	1.5.0		16	NE	NE	NE	1.5.0
	pRL120433		putative permease component of ABC transporter PepT	1.5.0		16	NE	NE	NE	1.5.0
	pRL120434		putative SBP of ABC transporter PepT	1.5.0		30	NE	NE	NE	1.5.0
	pRL120436		hypothetical protein	0.0.0		4	NE	NE	NE	0.0.0
	pRL120437		putative transposase-related protein	5.1.4		32	NE	NE	NE	5.1.4
	pRL120438		hypothetical protein	0.0.0		9	NE	NE	NE	0.0.0
	pRL120439		putative alcohol dehydrogenase	3.3.15		23	NE	NE	NE	3.3.15
	pRL120440		putative nitrilase/cyanide hydratase family protein	3.3.15		39	NE	NE	NE	3.3.15
	pRL120441		putative ATP-binding component of ABC transporter HAAT	1.5.1		10	NE	NE	NE	1.5.1
	pRL120442		putative ATP-binding component of ABC transporter HAAT	1.5.1		11	NE	NE	NE	1.5.1
	pRL120443		putative permease component of ABC transporter HAAT	1.5.0		15	NE	NE	NE	1.5.0
	pRL120444		putative permease component of ABC transporter HAAT	1.5.0		13	NE	NE	NE	1.5.0
	pRL120445		putative SBP of ABC transporter HAAT	1.5.0		21	NE	NE	NE	1.5.0
	pRL120446		putative ANTAR (anti-termination of transcription ) domain-containing protein, RNA-binding transcriptional regulator	6.0.0		8	NE	NE	NE	6.0.0
	pRL120447		putative two-component sensor/regulator; histidine kinase	6.1.1		33	NE	NE	NE	6.1.1
	pRL120448		putative AraC family transcriptional regulator (activator)	6.3.2		21	NE	NE	NE	6.3.2
	pRL120449		putative AraC family transcriptional regulator (activator)	6.3.2		24	NE	NE	NE	6.3.2
	pRL120450	cpO	putative chloroperoxidase	1.4.3		17	NE	NE	NE	1.4.3
	pRL120451		putative MFS family transporter	1.5.0		27	NE	NE	NE	1.5.0
	pRL120452		putative transmembrane protein	4.1.1		11	NE	NE	NE	4.1.1
	pRL120453		putative TIM-barrel fold metal-dependent hydrolase	3.3.17		26	NE	NE	NE	3.3.17
	pRL120454		putative transmembrane protein	4.1.1		3	NE	NE	NE	4.1.1
	pRL120455		putative isochorismatase family protein	3.4.2		9	NE	NE	NE	3.4.2
	pRL120456		putative dioxygenase	3.3.15		21	NE	NE	NE	3.3.15
	pRL120457		putative LysR family transcriptional regulator	6.3.6		17	NE	NE	NE	6.3.6
	pRL120458		conserved hypothetical protein	0.0.2		6	NE	NE	NE	0.0.2
	pRL120459		conserved hypothetical protein	0.0.1		7	NE	NE	NE	0.0.1
	pRL120460		conserved hypothetical protein	0.0.1		8	NE	NE	NE	0.0.1
	pRL120461		putative capsule polysaccharide export protein	4.1.4		16	NE	NE	NE	4.1.4
	pRL120462	impN	putative serine/threonine-protein kinase involved in nitrogen fixation, component of T6SS	3.3.22		6	NE	NE	NE	3.3.22
	pRL120463	impM	putative protein involved in nitrogen fixation, component of T6SS	3.3.22		9	NE	NE	NE	3.3.22
	pRL120464	impL	putative ImcF family transmembrane protein involved in nitrogen fixation, component of T6SS	3.3.22		52	NE	NE	NE	3.3.22
	pRL120465	ompA	putative outer membrane porin involved in nitrogen fixation, component of T6SS	3.3.22		15	NE	NE	NE	3.3.22
	pRL120466	impJ	conserved hypothetical protein involved in nitrogen fixation, component of T6SS	3.3.22		21	NE	NE	NE	3.3.22
	pRL120467	impI	putative FHA domain protein involved in nitrogen fixation, component of T6SS	3.3.22		11	NE	NE	NE	3.3.22
	pRL120468	impH	conserved hypothetical protein involved in nitrogen fixation, component of T6SS	3.3.22		11	NE	NE	NE	3.3.22
	pRL120469	impG	conserved hypothetical protein involved in nitrogen fixation, component of T6SS	3.3.22		25	NE	NE	NE	3.3.22
	pRL120470	impF	conserved hypothetical protein involved in nitrogen fixation, component of T6SS	3.3.22		4	NE	NE	NE	3.3.22
	pRL120471	impE	putative virulence-island/protein involved in nitrogen fixation, component of T6SS	3.3.22		10	NE	NE	NE	3.3.22
	pRL120472	impD	conserved hypothetical protein involved in nitrogen fixation, component of T6SS	3.3.22		19	NE	NE	NE	3.3.22
	pRL120473	impC	putative virulence-island/protein involved in nitrogen fixation, component of T6SS	3.3.22		24	NE	NE	NE	3.3.22
	pRL120474	impB	conserved hypothetical protein involved in nitrogen fixation, component of T6SS	3.3.22		3	NE	NE	NE	3.3.22
	pRL120477		conserved hypothetical protein	0.0.2		15	NE	NE	NE	0.0.2
	pRL120478		putative transmembrane protein	4.1.1		18	NE	NE	NE	4.1.1
	pRL120479		conserved hypothetical exported protein	0.0.2	pRL120479	13	NE	NE	NE	0.0.2
	pRL120480		putative fimbrial operon related protein	4.1.5		29	NE	NE	NE	4.1.5
	pRL120481		conserved hypothetical protein	0.0.2		16	NE	NE	NE	0.0.2
	pRL120482		conserved hypothetical protein	0.0.2		42	NE	NE	NE	0.0.2
	pRL120483		conserved hypothetical protein	0.0.2		37	NE	NE	NE	0.0.2
	pRL120484		conserved hypothetical protein	0.0.2		28	NE	NE	NE	0.0.2
	pRL120485		conserved hypothetical protein	0.0.2		21	NE	NE	NE	0.0.2
	pRL120486		hypothetical protein	0.0.0		22	NE	NE	NE	0.0.0
	pRL120487		putative salicylaldehyde dehydrogenase	1.4.2		14	NE	NE	NE	1.4.2
	pRL120488		putative 3-alpha-hydroxysteroid dehydrogenase	1.4.2		9	NE	NE	NE	1.4.2
	pRL120489		putative permease component of ABC transporter HAAT	1.5.0		15	NE	NE	NE	1.5.0
	pRL120490		putative permease component of ABC transporter HAAT	1.5.0		11	NE	NE	NE	1.5.0
	pRL120491		putative ATP-binding component of ABC transporter HAAT	1.5.1		4	NE	NE	NE	1.5.1
	pRL120492		putative ATP-binding component of ABC transporter HAAT	1.5.1		4	NE	NE	NE	1.5.1
	pRL120493		putative SBP of ABC transporter HAAT	1.5.0		16	NE	NE	NE	1.5.0
	pRL120494		putative short-chain dehydrogenase/reductase	3.3.15		11	NE	NE	NE	3.3.15
	pRL120495		putative AraC family transcriptional regulator (activator)	6.3.2		15	NE	NE	NE	6.3.2
	pRL120496		hypothetical protein	0.0.0		7	NE	NE	NE	0.0.0
	pRL120497		putative transmembrane protein	4.1.1		4	NE	NE	NE	4.1.1
	pRL120498		putative large permease (DctM-like) component of TRAP transporter, protocatechuate transporter	1.5.0		31	NE	NE	NE	1.5.0
	pRL120499		putative small permease (DctQ-like) component of TRAP transporter, protocatechuate transporter	1.5.0		17	NE	NE	NE	1.5.0
	pRL120500		putative SBP of TRAP transporter protocatechuate transporter (protocatechuate induces in MA 3841)	1.5.0	pRL120500	28	NE	NE	NE	1.5.0
	pRL120501		hypothetical protein	0.0.0		8	NE	NE	NE	0.0.0
	pRL120502		putative guanylate/adenylate cyclase	3.3.11		11	NE	NE	NE	3.3.11
	pRL120503		putative MarR family transcriptional regulator	6.3.7		6	NE	NE	NE	6.3.7
	pRL120504	fcS	putative feruloyl-CoA synthetase	1.4.2		23	NE	NE	NE	1.4.2
	pRL120505	ech	putative enoyl CoA hydratase/lyase	1.4.2		9	NE	NE	NE	1.4.2
	pRL120506		putative aryl-alcohol dehydrogenase	1.4.2		8	NE	NE	NE	1.4.2
	pRL120507	calB	putative coniferyl aldehyde dehydrogenase	1.4.2		23	NE	NE	NE	1.4.2
	pRL120508		putative two-component sensor/regulator; transcriptional regulator with GGDEF sensory box domain	6.1.2		40	NE	NE	NE	6.1.2
	pRL120509		putative molybdopterin-binding oxidoreductase	3.3.15		32	NE	NE	NE	3.3.15
	pRL120510		conserved hypothetical protein	0.0.2		4	NE	NE	NE	0.0.2
	pRL120511		putative AraC family transcriptional regulator (activator)	6.3.2		22	NE	NE	NE	6.3.2
	pRL120512		hypothetical protein	0.0.0		10	NE	NE	NE	0.0.0
	pRL120513		putative malate/lactate dehydrogenase family protein	3.3.15		20	NE	NE	NE	3.3.15
	pRL120514	qatV3	putative ATP-binding component of ABC transporter QAT	1.5.1		10	NE	NE	NE	1.5.1
	pRL120515	qatW3	putative permease component of ABC transporter QAT	1.5.1		18	NE	NE	NE	1.5.1
	pRL120516	qatX3	putative SBP of ABC transporter QAT	1.5.1		15	NE	NE	NE	1.5.1
	pRL120517		putative pyrroline-5-carboxylate reductase	3.1.16		8	NE	NE	NE	3.1.16
	pRL120518		putative TetR family transcriptional regulator	6.3.8		13	NE	GD	NE	6.3.8
	pRL120519		putative flavoprotein oxidoreductase	3.3.15		31	NE	NE	NE	3.3.15
	pRL120520		conserved hypothetical protein	0.0.1		12	NE	NE	NE	0.0.1
	pRL120521	etfB2	putative electron transfer flavoprotein beta-subunit	3.3.22		5	NE	NE	NE	3.3.22
	pRL120522	etfA2	putative electron transfer flavoprotein alpha-subunit	3.3.22		8	NE	NE	NE	3.3.22
	pRL120523		conserved hypothetical protein	0.0.1		9	NE	NE	NE	0.0.1
	pRL120524	adhI	putative alcohol dehydrogenase class III	3.3.15		11	NE	NE	NE	3.3.15
	pRL120525	esd	putative esterase	3.3.15		16	NE	NE	NE	3.3.15
	pRL120526	gfA	putative glutathione-dependent formaldehyde-activating enzyme	1.6.1		8	NE	NE	NE	1.6.1
xH1	pRL120527		putative GntR family transcriptional regulator	6.3.3		9	NE	NE	NE	6.3.3
	pRL120528		putative dihydrodipicolinate synthase	3.1.13		14	NE	NE	NE	3.1.13
	pRL120529		putative aldehyde dehydrogenase	3.3.15		14	NE	NE	NE	3.3.15
	pRL120530		putative dehydrogenase/oxidoreductase	3.3.15		23	NE	NE	NE	3.3.15
	pRL120531	qatX4	putative SBP of ABC transporter QAT	1.5.1		20	NE	NE	NE	1.5.1
	pRL120532	qatV4	putative ATP-binding component of ABC transporter QAT	1.5.1		9	NE	NE	NE	1.5.1
	pRL120533	qatW4	putative permease component of ABC transporter QAT	1.5.1		14	NE	NE	NE	1.5.1
	pRL120534	qatY4	putative permease component of ABC transporter QAT	1.5.1		7	NE	NE	NE	1.5.1
	pRL120535		putative proline racemase	3.1.16		19	NE	NE	NE	3.1.16
	pRL120536		putative AraC family transcriptional regulator (activator)	6.3.2		12	NE	NE	NE	6.3.2
	pRL120537		putative FAD/NAD/ferredoxin protein	3.3.15		9	NE	NE	NE	3.3.15
	pRL120538		putative Rieske 2Fe2S dioxygenase	1.4.2		18	NE	NE	NE	1.4.2
	pRL120539		putative LysR family transcriptional regulator	6.3.6		14	NE	NE	NE	6.3.6
	pRL120540		conserved hypothetical protein with hexapeptide repeat	0.0.2		24	NE	NE	NE	0.0.2
	pRL120541		putative transmembrane GGDEF/EAL sensory box protein, diguanylate cyclase	6.6.0		44	NE	NE	NE	6.6.0
	pRL120542		conserved hypothetical protein	0.0.1		18	NE	NE	NE	0.0.1
	pRL120543		conserved hypothetical protein	0.0.1		10	NE	NE	NE	0.0.1
	pRL120544		putative LysR family transcriptional regulator	6.3.6		23	NE	NE	NE	6.3.6
	pRL120545		conserved hypothetical protein	0.0.2		11	NE	NE	NE	0.0.2
	pRL120546		putative short-chain dehydrogenase/oxidoreductase	3.3.15		9	NE	NE	NE	3.3.15
	pRL120547		putative MFS family transporter	1.5.0		13	NE	NE	NE	1.5.0
	pRL120548		putative LysR family transcriptional regulator	6.3.6		22	NE	NE	NE	6.3.6
	pRL120549		putative short-chain dehydrogenase/reductase	3.3.15		11	NE	NE	NE	3.3.15
	pRL120550		putative transmembrane protein	4.1.1		13	NE	NE	NE	4.1.1
	pRL120551		conserved hypothetical protein	0.0.2		5	NE	NE	NE	0.0.2
	pRL120552		putative AsnC family transcriptional regulator	6.3.1		10	NE	NE	NE	6.3.1
	pRL120553		hypothetical protein	0.0.0		8	NE	NE	NE	0.0.0
	pRL120554	putA	putative bifunctional PutA protein [includes: proline dehydrogenase(proline oxidase); delta-1-pyrroline-5-carboxylate dehydrogenase(p5c dehydrogenase)]	3.4.2		55	NE	NE	NE	3.4.2
	pRL120555		putative LacI family transcriptional regulator (repressor)	6.3.5		15	NE	NE	NE	6.3.5
	pRL120556		putative SBP of ABC transporter CUT1 (sucrose?)	1.5.3		30	NE	NE	NE	1.5.3
	pRL120557		putative permease component of ABC transporter CUT1 (sucrose?)	1.5.3		12	NE	NE	NE	1.5.3
	pRL120558		putative permease component of ABC transporter CUT1 (sucrose?)	1.5.3		14	NE	NE	NE	1.5.3
	pRL120559		putative glycosyl hydrolase, beta-fructosidase	2.1.3		16	NE	NE	NE	2.1.3
	pRL120560		putative ATP-binding component of ABC transporter CUT1 (sucrose?)	1.5.3		21	NE	NE	NE	1.5.3
	pRL120561		putative glucose-6-phosphate dehydrogenase	3.5.5		27	NE	NE	NE	3.5.5
	pRL120561A		putative XRE family transcriptional regulator	6.3.0		2	NE	NE	NE	6.3.0
	pRL120562		putative LysR family transcriptional regulator	6.3.6		15	NE	NE	NE	6.3.6
	pRL120563	ardC12	putative ArdC antirestriction protein	2.2.3		15	NE	NE	NE	2.2.3
	pRL120564		conserved hypothetical protein	0.0.2		7	NE	NE	NE	0.0.2
	pRL120568		hypothetical protein	0.0.0		4	NE	NE	NE	0.0.0
	pRL120569		putative short-chain dehydrogenase/oxidoreductase	3.3.15		13	NE	NE	NE	3.3.15
	pRL120570		putative GTP cyclohydrolase I	3.2.5		13	NE	NE	NE	3.2.5
	pRL120571		putative transmembrane tryptophan-rich protein	4.1.1		17	NE	NE	NE	4.1.1
	pRL120572		putative outer membrane protein	4.1.3		13	NE	NE	NE	4.1.3
	pRL120573		putative transmembrane protein	4.1.1		18	NE	NE	NE	4.1.1
	pRL120574		putative cyclopropane-fatty-acyl-phospholipid synthase	3.6.1		22	NE	NE	NE	3.6.1
	pRL120575		putative transmembrane protein	4.1.1		21	NE	NE	NE	4.1.1
	pRL120576		putative amine oxidase	3.3.15		35	NE	NE	NE	3.3.15
	pRL120577		conserved hypothetical protein	0.0.2		15	NE	NE	NE	0.0.2
	pRL120578		conserved hypothetical protein	0.0.2		7	NE	NE	NE	0.0.2
	pRL120579		putative transmembrane protein	4.1.1		18	NE	NE	NE	4.1.1
	pRL120580	ecfJ	putative RNA polymerase ECF sigma factor, EcfJ (SigJ) ECF11 organisation	6.2.1		13	NE	NE	NE	6.2.1
	pRL120581	asfJ	putative ChrR-family anti-sigma factor with ZAS motif (zinc-binding anti-sigma) (no membrane-spanning domains) ECF11 organisation	6.2.2		10	NE	NE	NE	6.2.2
	pRL120582		hypothetical protein	0.0.0		6	NE	NE	NE	0.0.0
	pRL120583		putative TetR family transcriptional regulator	6.3.8		17	NE	NE	NE	6.3.8
	pRL120584		putative epimerase	3.3.15		17	NE	NE	NE	3.3.15
	pRL120585		putative epimerase	3.3.15		15	NE	NE	NE	3.3.15
	pRL120586		conserved hypothetical protein	0.0.1		21	NE	NE	NE	0.0.1
	pRL120587		putative GntR family transcriptional regulator	6.3.3		13	NE	NE	NE	6.3.3
	pRL120588		putative haloacid dehydrogenase	1.4.2		7	NE	NE	NE	1.4.2
	pRL120589		putative ATP-binding component of ABC transporter CUT1 (S. mel SBP homologue SMa1337 induced by CAS), induced by kinetin MA Rlv3841	1.5.3		14	NE	NE	NE	1.5.3
	pRL120590		putative ATP-binding component of ABC transporter CUT1 (S. mel SBP homologue SMa1337 induced by CAS), induced by kinetin MA Rlv3841	1.5.3		12	NE	NE	NE	1.5.3
	pRL120591		putative permease component of ABC transporter CUT1 (S. mel SBP homologue SMa1337 induced by CAS), induced by kinetin MA Rlv3841	1.5.3		13	NE	NE	NE	1.5.3
	pRL120592		putative permease component of ABC transporter CUT1 (S. mel SBP homologue SMa1337 induced by CAS), induced by kinetin MA Rlv3841	1.5.3		19	NE	NE	NE	1.5.3
	pRL120593		putative SBP of ABC transporter CUT1 (S. mel SBP homologue SMa1337 induced by CAS), induced by kinetin MA Rlv3841	1.5.3		33	NE	NE	NE	1.5.3
	pRL120594		putative TetR family transcriptional regulator	6.3.8		9	NE	NE	NE	6.3.8
	pRL120595		conserved hypothetical protein	0.0.1		17	NE	NE	NE	0.0.1
	pRL120596		conserved hypothetical protein	0.0.1		11	NE	NE	NE	0.0.1
	pRL120597		conserved hypothetical protein	0.0.1		7	NE	NE	NE	0.0.1
	pRL120598		putative proline dipeptidase	2.1.4		25	NE	NE	NE	2.1.4
	pRL120599		conserved hypothetical protein	0.0.1		11	NE	NE	NE	0.0.1
	pRL120600		putative GntR family transcriptional regulator	6.3.3		8	NE	NE	NE	6.3.3
	pRL120601		putative L-lactate dehydrogenase family protein	3.5.5		9	NE	NE	NE	3.5.5
	pRL120602		putative alcohol dehydrogenase	3.3.15		15	NE	NE	NE	3.3.15
	pRL120603	gabD3	putative succinate-semialdehyde dehydrogenase [NADP+]	3.4.2		26	NE	NE	NE	3.4.2
	pRL120604		putative esterase	3.3.15		15	NE	NE	NE	3.3.15
	pRL120605		putative amino acid deaminase	3.4.2		15	NE	NE	NE	3.4.2
	pRL120606		putative AsnC family transcriptional regulator	6.3.1		16	NE	NE	NE	6.3.1
	pRL120607		putative ATP-binding:ATP-binding (ABC:ABC) component of ABC transporter PepT	1.5.0		18	NE	NE	NE	1.5.0
	pRL120608		putative permease component of ABC transporter PepT	1.5.0		13	NE	NE	NE	1.5.0
	pRL120609		putative permease component of ABC transporter PepT	1.5.0		14	NE	NE	NE	1.5.0
	pRL120610		putative SBP of ABC transporter PepT	1.5.0		32	NE	NE	NE	1.5.0
	pRL120611		putative 2-haloalkanoic acid dehalogenase protein	3.3.15		16	NE	NE	NE	3.3.15
	pRL120612	optE	putative adenosylmethionine-8-amino-7-oxononanoate aminotransferase (7,8-diamino-pelargonic acid aminotransferase) (dapa aminotransferase)	3.2.2		22	NE	NE	NE	3.2.2
	pRL120613		putative acetyltransferase	3.3.15		8	NE	NE	NE	3.3.15
	pRL120614		putative type III effector Hrp-dependent outers (Hop) (Hrp - Hypersensitive response and pathogenicity)	5.1.5		13	NE	NE	NE	5.1.5
	pRL120615		putative hydroxypyruvate isomerase	3.4.3		15	NE	NE	NE	3.4.3
	pRL120616		putative reductase	3.3.15		16	NE	NE	NE	3.3.15
	pRL120617		putative transmembrane MFS family transporter	1.5.0		29	NE	NE	NE	1.5.0
	pRL120618		putative LacI family transcriptional regulator (repressor)	6.3.5		17	NE	NE	NE	6.3.5
	pRL120619		putative aldolase	3.3.15		11	NE	NE	NE	3.3.15
	pRL120620		putative haloacid dehydrogenase	1.4.2		17	NE	NE	NE	1.4.2
	pRL120621		putative oxidoreductase	3.3.15		23	NE	NE	NE	3.3.15
	pRL120622		conserved hypothetical protein	0.0.1		9	NE	NE	NE	0.0.1
	pRL120623		conserved hypothetical protein	0.0.2		18	NE	NE	NE	0.0.2
	pRL120624		hypothetical protein	0.0.0		31	NE	NE	NE	0.0.0
	pRL120625		putative peptidase	2.1.4		38	NE	NE	NE	2.1.4
	pRL120626		conserved hypothetical protein	0.0.2		19	NE	NE	NE	0.0.2
	pRL120627		conserved hypothetical protein	0.0.2		42	NE	NE	NE	0.0.2
	pRL120628	gabD5	putative succinate-semialdehyde dehydrogenase [NADP+]	3.4.2		14	NE	NE	NE	3.4.2
	pRL120629		putative tartrate dehydrogenase	3.3.7		18	NE	NE	NE	3.3.7
	pRL120630		putative aldehyde dehydrogenase	3.3.15		15	NE	NE	NE	3.3.15
	pRL120631		conserved hypothetical protein	0.0.1		5	NE	NE	NE	0.0.1
	pRL120632		putative dehydrogenase	3.3.15	pRL120632	9	NE	NE	NE	3.3.15
	pRL120633		putative acetylornithine deacetylase	3.1.2		12	NE	NE	NE	3.1.2
	pRL120634		putative acetyltransferase	3.3.15		11	NE	NE	NE	3.3.15
	pRL120635		hypothetical protein	0.0.0		4	NE	NE	NE	0.0.0
	pRL120636		hypothetical protein	0.0.0		5	NE	NE	NE	0.0.0
	pRL120637		putative transmembrane protein	4.1.1		6	NE	NE	NE	4.1.1
	pRL120638		putative LysR family transcriptional regulator	6.3.6		13	NE	NE	NE	6.3.6
	pRL120639		putative transmembrane protein	4.1.1		16	NE	NE	NE	4.1.1
	pRL120640		conserved hypothetical protein	0.0.1		2	NE	NE	NE	0.0.1
	pRL120641		conserved hypothetical protein	0.0.1		4	NE	NE	NE	0.0.1
	pRL120642	groLp12	putative 60 kDa chaperonin	1.3.1		12	NE	NE	NE	1.3.1
	pRL120643	groSp12	putative 10 kDa chaperonin	1.3.1		2	NE	NE	NE	1.3.1
	pRL120644		hypothetical protein	0.0.0		14	NE	NE	NE	0.0.0
	pRL120646		putative transposase-related protein	5.1.4		6	NE	NE	NE	5.1.4
	pRL120647		putative transposon-related protein	5.1.4		6	NE	NE	NE	5.1.4
	pRL120651		hypothetical protein	0.0.0		15	NE	NE	NE	0.0.0
	pRL120652		conserved hypothetical protein	0.0.1		5	NE	NE	NE	0.0.1
	pRL120653		conserved hypothetical protein	0.0.1		4	NE	NE	NE	0.0.1
	pRL120654		conserved hypothetical protein	0.0.2		5	NE	NE	NE	0.0.2
	pRL120655		conserved hypothetical protein	0.0.2		9	NE	NE	NE	0.0.2
	pRL120656		hypothetical protein	0.0.0		6	NE	NE	NE	0.0.0
	pRL120657		putative HIT motif protein	7.0.0		10	NE	NE	NE	7.0.0
	pRL120658		conserved hypothetical protein	0.0.1		32	NE	NE	NE	0.0.1
	pRL120659		putative SBP of ABC transporter CUT1	1.5.0		24	NE	NE	NE	1.5.0
	pRL120660		putative transmembrane protein	4.1.1		11	NE	NE	NE	4.1.1
	pRL120661		putative ATP-binding component of ABC transporter CUT1	1.5.3		20	NE	NE	NE	1.5.3
	pRL120662	ugl	putative unsaturated glucuronyl hydrolase	2.1.3		23	NE	NE	NE	2.1.3
	pRL120663		putative permease component of ABC transporter CUT1	1.5.3		18	NE	NE	NE	1.5.3
	pRL120664		putative permease component of ABC transporter CUT1	1.5.3		17	NE	NE	NE	1.5.3
	pRL120665		conserved hypothetical protein	0.0.2		34	NE	NE	NE	0.0.2
	pRL120666		conserved hypothetical protein	0.0.2		13	NE	NE	NE	0.0.2
	pRL120667		putative two-component sensor/regulator; transcriptional regulator	6.1.2		10	NE	NE	NE	6.1.2
	pRL120668		putative two-component sensor/regulator; histidine kinase	6.1.1		22	NE	NE	NE	6.1.1
	pRL120669		putative permease component of ABC transporter NitT	1.5.0		12	NE	NE	NE	1.5.0
	pRL120670		putative ATP-binding component of ABC transporter NitT	1.5.4		9	NE	NE	NE	1.5.4
	pRL120671		putative SBP of ABC transporter NitT	1.5.0		16	NE	NE	NE	1.5.0
	pRL120672		putative AraC family transcriptional regulator (activator)	6.3.2		19	NE	NE	NE	6.3.2
	pRL120673		putative isochorismatase family protein	3.4.2		10	NE	NE	NE	3.4.2
	pRL120674		putative GntR family transcriptional regulator	6.3.3		10	NE	NE	NE	6.3.3
	pRL120675		conserved hypothetical protein	0.0.2		2	NE	NE	NE	0.0.2
	pRL120676		conserved hypothetical protein	0.0.2		7	NE	NE	NE	0.0.2
	pRL120677		putative LacI family transcriptional regulator (repressor)	6.3.5		10	NE	NE	NE	6.3.5
	pRL120680		putative permease component of ABC transporter CUT1	1.5.3		17	NE	NE	NE	1.5.3
	pRL120681		putative permease component of ABC transporter CUT1	1.5.3		15	NE	NE	NE	1.5.3
	pRL120682		putative rhizopine-binding protein precursor, putative substrate-binding component of ABC transporter CUT2	1.5.0		14	NE	NE	NE	1.5.0
	pRL120683	mcpB	putative methyl accepting chemotaxis protein	1.1.1		17	NE	NE	NE	1.1.1
	pRL120684		conserved hypothetical protein, uncharacterised membrane-anchored protein	0.0.2		13	NE	NE	NE	0.0.2
	pRL120685		putative SBP of ABC transporter CUT1	1.5.0		24	NE	NE	NE	1.5.0
	pRL120686		conserved hypothetical protein	0.0.1		33	NE	NE	NE	0.0.1
	pRL120687		putative unsaturated glucuronyl hydrolase catalyses the hydrolytic release of unsaturated glucuronic acids from oligosaccharides	3.4.3		13	NE	NE	NE	3.4.3
	pRL120688		putative non-secreted polygalacturonase (degrades pectin found in plant cell walls)	3.4.3		20	NE	NE	NE	3.4.3
	pRL120689		putative ATP-binding component of ABC transporter CUT1	1.5.3		11	NE	NE	NE	1.5.3
	pRL120692		putative ROK family transcriptional regulator	6.3.9	pRL120692	13	NE	NE	NE	6.3.9
	pRL120693		putative AraC family transcriptional regulator (activator)	6.3.2		21	NE	NE	NE	6.3.2
	pRL120694		putative LacI family transcriptional regulator (repressor)	6.3.5		18	NE	NE	NE	6.3.5
	pRL120695		putative TetR family transcriptional regulator of RND family efflux transporter	6.3.8		6	NE	NE	NE	6.3.8
	pRL120696		putative RND family efflux transporter (membrane fusion protein)	1.5.5		9	NE	NE	NE	1.5.5
	pRL120697		putative RND family efflux transporter (membrane fusion protein)	1.5.5		12	NE	NE	NE	1.5.5
	pRL120698		putative RND family efflux transporter (inner membrane protein)	1.5.5		31	NE	NE	NE	1.5.5
	pRL120700		conserved hypothetical exported protein	0.0.2		12	NE	NE	NE	0.0.2
	pRL120701		putative transmembrane magnesium and cobalt transport protein, CorA family	1.5.2		22	NE	NE	NE	1.5.2
	pRL120702		putative transmembrane protein	4.1.1		14	NE	NE	NE	4.1.1
	pRL120704		putative hydratase/decarboxylase	1.4.2		9	NE	NE	NE	1.4.2
	pRL120705		putative transposase-related protein	5.1.4		16	NE	NE	NE	5.1.4
	pRL120706		putative cyclase	3.3.15		17	NE	NE	NE	3.3.15
	pRL120707		hypothetical protein	0.0.0		10	NE	NE	NE	0.0.0
	pRL120708		putative alpha-amylase	3.4.3		39	NE	NE	NE	3.4.3
	pRL120709	treS	putative trehalose synthase	2.2.8		57	NE	NE	NE	2.2.8
	pRL120710	glgB2	putative 1,4-alpha-glucan branching enzyme	2.2.8		39	NE	NE	NE	2.2.8
	pRL120711		putative ATP-binding component of ABC transporter FeCT	1.5.2		9	NE	NE	NE	1.5.2
	pRL120712		putative permease component of ABC transporter FeCT	1.5.0		10	NE	NE	NE	1.5.0
	pRL120713		putative SBP of ABC transporter FeCT	1.5.0		10	NE	NE	NE	1.5.0
	pRL120714		conserved hypothetical protein	0.0.2		8	NE	NE	NE	0.0.2
	pRL120715		putative MerR family transcriptional regulator	6.3.12		7	NE	NE	NE	6.3.12
	pRL120716		conserved hypothetical protein	0.0.2		3	NE	NE	NE	0.0.2
	pRL120717		conserved hypothetical protein	0.0.1		5	NE	NE	NE	0.0.1
	pRL120718		putative repetitive protein with two-component sensor and regulator motifs	6.1.3		34	NE	NE	NE	6.1.3
	pRL120719		putative repetitive protein with two-component regulator histidine kinase and response regulator motifs	6.1.3		14	NE	NE	NE	6.1.3
	pRL120720		conserved hypothetical protein	0.0.2		14	NE	NE	NE	0.0.2
	pRL120722		putative alpha-amylase	3.4.3		33	NE	NE	NE	3.4.3
	pRL120723	malQ	putative 4-alpha-glucanotransferase	3.4.3		27	NE	NE	NE	3.4.3
	pRL120724		putative transmembrane protein	4.1.1	pRL120724	11	NE	NE	NE	4.1.1
	pRL120725		putative transmembrane protein	4.1.1		12	NE	NE	NE	4.1.1
	pRL120726		putative transmembrane protein	4.1.1		10	NE	NE	NE	4.1.1
	pRL120727		putative transmembrane protein	4.1.1		6	NE	NE	NE	4.1.1
	pRL120728		hypothetical protein	0.0.0		7	NE	NE	NE	0.0.0
	pRL120729		hypothetical protein	0.0.0		4	NE	NE	NE	0.0.0
	pRL120730		conserved hypothetical protein	0.0.1		4	NE	NE	NE	0.0.1
	pRL120731		putative LuxR/GerE family transcriptional regulator	6.3.11		24	NE	NE	NE	6.3.11
	pRL120732		putative LacI family transcriptional regulator (repressor)	6.3.5		14	NE	NE	NE	6.3.5
	pRL120733		putative SBP of ABC transporter PAAT	1.5.0		21	NE	NE	NE	1.5.0
	pRL120734		putative ATP-binding:permease (ABC:IMP) component of ABC transporter PAAT	1.5.1		16	NE	NE	NE	1.5.1
	pRL120735		putative D-amino acid oxidase	3.4.2		12	NE	NE	NE	3.4.2
	pRL120736		hypothetical protein	0.0.0		8	NE	NE	NE	0.0.0
	pRL120737		conserved hypothetical protein	0.0.1		9	NE	NE	NE	0.0.1
	pRL120738		putative transmembrane protein	4.1.1		15	NE	NE	NE	4.1.1
	pRL120739		putative phospholipase	3.4.4		20	NE	NE	NE	3.4.4
	pRL120740		conserved hypothetical protein	0.0.1		10	NE	NE	NE	0.0.1
	pRL120741		conserved hypothetical protein	0.0.2		8	NE	NE	NE	0.0.2
	pRL120742		putative transmembrane transporter protein	1.5.0		16	NE	NE	NE	1.5.0
	pRL120743		putative LysR family transcriptional regulator	6.3.6		15	NE	NE	NE	6.3.6
	pRL120744		putative transmembrane protein	4.1.1		11	NE	NE	NE	4.1.1
	pRL120745	pct	putative propionate CoA-transferase	3.3.7		20	NE	NE	NE	3.3.7
	pRL120746		putative short-chain dehydrogenase/oxidoreductase	3.3.15		12	NE	NE	NE	3.3.15
	pRL120747		putative MaoC like dehydratase/enoyl-CoA hydratase	3.4.5		11	NE	NE	NE	3.4.5
	pRL120748		putative GntR family transcriptional regulator	6.3.3		17	NE	NE	NE	6.3.3
	pRL120749		putative histidine ammonia-lyase	3.4.2		17	NE	NE	NE	3.4.2
	pRL120750	qatX5	putative SBP of ABC transporter QAT	1.5.1		14	NE	NE	NE	1.5.1
	pRL120751		putative ornithine cyclodeaminase	3.4.2		15	NE	NE	NE	3.4.2
	pRL120752		putative SBP of ABC transporter PhnT (from homology)	1.5.0		14	NE	NE	NE	1.5.0
	pRL120753	qatW5	putative permease component of ABC transporter QAT	1.5.1		19	NE	NE	NE	1.5.1
	pRL120754	qatY5	putative permease component of ABC transporter QAT	1.5.1		7	NE	NE	NE	1.5.1
	pRL120755	qatV5	putative ATP-binding component of ABC transporter QAT	1.5.1		15	NE	NE	NE	1.5.1
	pRL120756		putative SBP of ABC transporter CUT2	1.5.3		23	NE	NE	NE	1.5.3
	pRL120757		putative ATP-binding:ATP-binding (ABC:ABC) component of ABC transporter CUT2	1.5.3		14	NE	NE	NE	1.5.3
	pRL120758		putative permease component of ABC transporter CUT2	1.5.3		11	NE	NE	NE	1.5.3
	pRL120759		putative DeoR family transcriptional regulator (repressor)	6.3.10		13	NE	NE	NE	6.3.10
	pRL120760		putative aldo-keto reductase	3.3.15		14	NE	NE	NE	3.3.15
	pRL120761		putative glycerol-3-phosphate dehydrogenase	3.3.8		27	NE	NE	NE	3.3.8
	pRL120762		putative aldolase	3.3.15		11	NE	NE	NE	3.3.15
	pRL120763		putative L-xylulose kinase	3.3.9		24	NE	NE	NE	3.3.9
	pRL120764		putative GMC family oxidoreductase	3.3.15		30	NE	NE	NE	3.3.15
	pRL120765	cspAp12	putative cold shock protein	1.6.1		2	NE	NE	NE	1.6.1
	pRL120766		conserved hypothetical protein	0.0.1		14	NE	NE	NE	0.0.1
	pRL120767		putative transmembrane protein	4.1.1		28	NE	NE	NE	4.1.1
	pRL120768		conserved hypothetical protein	0.0.1		11	NE	NE	NE	0.0.1
	pRL120769		putative LuxR/GerE family transcriptional regulator with N-terminal TOMM system kinase/cyclase	6.3.11		31	NE	NE	NE	6.3.11
	pRL120770		putative streptothricin-acetyl-transferase	1.4.3		21	NE	NE	NE	1.4.3
	pRL120771		putative ATP-binding component of ABC transporter PepT	1.5.0		13	NE	NE	NE	1.5.0
	pRL120772		putative ATP-binding component of ABC transporter PepT	1.5.0		9	NE	NE	NE	1.5.0
	pRL120773		putative permease component of ABC transporter PepT	1.5.0		9	NE	NE	NE	1.5.0
	pRL120774		putative permease component of ABC transporter PepT	1.5.0		17	NE	NE	NE	1.5.0
	pRL120775		putative SBP of ABC transporter PepT	1.5.0		29	NE	NE	NE	1.5.0
	pRL120776		putative dihydropicolinate synthase	3.1.13		14	NE	NE	NE	3.1.13
	pRL120777		conserved hypothetical protein	0.0.2		11	NE	NE	NE	0.0.2
	pRL120778		putative dehydratase/epimerase	3.3.15		15	NE	NE	NE	3.3.15
	pRL120779		putative GntR family transcriptional regulator	6.3.3		6	NE	NE	NE	6.3.3
	pRL120780		putative SBP of ABC transporter PepT	1.5.0		35	NE	NE	NE	1.5.0
	pRL120781		putative permease component of ABC transporter PepT	1.5.0		17	NE	NE	NE	1.5.0
	pRL120782		putative permease component of ABC transporter PepT	1.5.0		19	NE	NE	NE	1.5.0
	pRL120783		putative ATP-binding:ATP-binding (ABC:ABC) component of ABC transporter PepT	1.5.0		23	NE	NE	NE	1.5.0
	pRL120784		putative racemase	3.3.15		19	NE	NE	NE	3.3.15
	pRL120785		putative racemase	3.3.15		24	NE	NE	NE	3.3.15
	pRL120786		putative FMN dehydrogenase	3.3.15		19	NE	NE	NE	3.3.15
	pRL120787		putative oxidoreductase	3.3.15		15	NE	NE	NE	3.3.15
	pRL120789	nolR2	putative nodulation protein NolR	3.3.22		4	NE	NE	NE	3.3.22
	pRL120790		putative two-component sensor/regulator; NodW-like nodulation transcriptional regulator	6.1.2		8	NE	NE	NE	6.1.2
	pRL120791		putative two-component sensor/regulator; transcriptional regulator	6.1.2		6	NE	NE	NE	6.1.2
	pRL120792		putative two-component sensor/regulator; NodW-like nodulation transcriptional regulator	6.1.2		9	NE	NE	NE	6.1.2
	pRL120793		putative repetitive two-component sensor/regulator; histidine kinase	6.1.1		52	NE	NE	NE	6.1.1
	pRL120794		conserved hypothetical protein	0.0.1		11	NE	NE	NE	0.0.1
	pRL120795		hypothetical protein	0.0.0		6	NE	NE	GD	0.0.0
	pRL120796		hypothetical exported protein	0.0.0		23	NE	NE	GD	0.0.0
	pRL70001	repAp7a	putative replication protein RepA	2.2.3		28	NE	NE	NE	2.2.3
	pRL70002	repBp7a	putative replication protein RepB	2.2.3		13	NE	NE	NE	2.2.3
	pRL70003	repCp7a	putative replication protein RepC	2.2.3		18	NE	NE	NE	2.2.3
	pRL70004		conserved hypothetical protein	0.0.2		15	NE	NE	NE	0.0.2
	pRL70005		conserved hypothetical protein	0.0.2		17	NE	NE	NE	0.0.2
	pRL70006		hypothetical protein	0.0.0		8	NE	NE	NE	0.0.0
	pRL70007		putative plasmid stabilisation protein	2.2.3		28	NE	NE	NE	2.2.3
	pRL70009		conserved hypothetical protein	0.0.1		11	NE	NE	NE	0.0.1
	pRL70010		conserved hypothetical protein	0.0.2		9	NE	NE	NE	0.0.2
	pRL70011		conserved hypothetical protein	0.0.2		51	NE	NE	NE	0.0.2
	pRL70012		conserved hypothetical protein	0.0.1		13	NE	NE	NE	0.0.1
	pRL70013		conserved hypothetical protein	0.0.2		11	NE	NE	NE	0.0.2
	pRL70014		conserved hypothetical protein	0.0.2		9	NE	NE	NE	0.0.2
	pRL70015		conserved hypothetical protein	0.0.1		9	NE	NE	NE	0.0.1
	pRL70017		conserved hypothetical protein	0.0.1		3	NE	NE	NE	0.0.1
	pRL70018		hypothetical protein	0.0.0		5	NE	NE	NE	0.0.0
	pRL70019	hupA2	putative DNA-binding protein Hu-alpha	2.2.2		2	NE	NE	NE	2.2.2
	pRL70020		conserved hypothetical protein	0.0.2		2	NE	NE	NE	0.0.2
	pRL70021		conserved hypothetical protein	0.0.1		10	NE	NE	NE	0.0.1
	pRL70022		hypothetical protein	0.0.0		1	NE	NE	NE	0.0.0
	pRL70023		conserved hypothetical protein	0.0.2		13	NE	NE	NE	0.0.2
	pRL70024		hypothetical protein	0.0.0		7	NE	NE	NE	0.0.0
	pRL70025		hypothetical protein	0.0.0		5	NE	NE	NE	0.0.0
	pRL70026		putative transposase	5.1.4		20	NE	NE	NE	5.1.4
	pRL70027		hypothetical protein	0.0.0		16	#N/A	NE	NE	0.0.0
	pRL70028		conserved hypothetical protein	0.0.2		82	NE	NE	NE	0.0.2
	pRL70029		putative effector protein	1.4.1		49	NE	NE	NE	1.4.1
	pRL70030		putative transposase-like protein	5.1.4		5	NE	NE	NE	5.1.4
	pRL70036		putative insertion sequence IstB family protein	5.1.4		11	NE	NE	NE	5.1.4
	pRL70037		conserved hypothetical protein	0.0.2		5	GD	GD	NE	0.0.2
	pRL70038	repAp7b	putative replication protein RepA	2.2.3		34	NE	NE	NE	2.2.3
	pRL70039	repCp7b	putative replication protein RepC	2.2.3		32	NE	NE	NE	2.2.3
	pRL70040		hypothetical protein	0.0.0		6	NE	NE	NE	0.0.0
	pRL70041		putative insertion sequence protein	5.1.4		6	NE	NE	NE	5.1.4
	pRL70042		putative insertion sequence protein	5.1.4		8	NE	NE	NE	5.1.4
	pRL70044		putative integrase/recombinase	2.2.3		14	NE	NE	NE	2.2.3
	pRL70045		putative integrase/recombinase	2.2.3		16	NE	NE	NE	2.2.3
	pRL70046		putative integrase/recombinase	2.2.3		18	NE	NE	NE	2.2.3
	pRL70049		hypothetical protein	0.0.0		10	NE	NE	NE	0.0.0
	pRL70050		hypothetical protein	0.0.0		5	NE	NE	NE	0.0.0
	pRL70053		putative transmembrane protein	4.1.1		16	#N/A	#N/A	NE	4.1.1
	pRL70055		hypothetical protein	0.0.0		12	GD	GD	GD	0.0.0
	pRL70056		hypothetical protein	0.0.0		5	#N/A	#N/A	NE	0.0.0
	pRL70057		putative transposase	5.1.4		8	NE	NE	NE	5.1.4
	pRL70070		hypothetical protein	0.0.0		6	NE	NE	NE	0.0.0
	pRL70071		putative transmembrane conjugative DNA transfer protein	2.2.3		70	NE	NE	NE	2.2.3
	pRL70074		putative repetitive two-component sensor/regulator; histidine kinase	6.1.1		24	NE	NE	NE	6.1.1
	pRL70075		putative two-component sensor/regulator; transcriptional regulator	6.1.2		29	NE	NE	NE	6.1.2
	pRL70076		putative transposase-related protein	5.1.4		19	NE	NE	NE	5.1.4
	pRL70078		hypothetical protein	0.0.0		13	NE	NE	NE	0.0.0
	pRL70080		putative integrase/recombinase	5.1.2		26	NE	NE	NE	5.1.2
	pRL70082		conserved hypothetical protein	0.0.2		10	NE	NE	NE	0.0.2
	pRL70083		putative transposase	5.1.4		14	NE	NE	NE	5.1.4
	pRL70084	traDp7	putative conjugal transfer protein TraD	5.1.3		3	NE	NE	NE	5.1.3
	pRL70085	traCp7	putative conjugal transfer protein TraC	5.1.3		1	NE	NE	NE	5.1.3
	pRL70086	traAp7	putative conjugal transfer protein TraA	5.1.3		43	NE	NE	NE	5.1.3
	pRL70087	traFp7	putative conjugal transfer protein TraF	5.1.3		10	NE	NE	NE	5.1.3
	pRL70088	traBp7	putative conjugal transfer protein TraB	5.1.3		24	NE	NE	NE	5.1.3
	pRL70089	traHp7	putative conjugal transfer protein TraH	5.1.3		8	NE	NE	NE	5.1.3
	pRL70090		hypothetical protein	0.0.0		6	NE	NE	NE	0.0.0
	pRL70091	traIp7	putative autoinducer synthesis protein ? Or putative conjugal transfer protein TraI	5.1.3		12	NE	NE	NE	5.1.3
	pRL70095		hypothetical protein	0.0.0		18	NE	NE	NE	0.0.0
	pRL70096		hypothetical protein	0.0.0		10	NE	NE	NE	0.0.0
	pRL70097		hypothetical protein	0.0.0		7	NE	NE	NE	0.0.0
	pRL70097A		hypothetical protein	0.0.0		1	NE	NE	NE	0.0.0
	pRL70098		hypothetical protein	0.0.0		7	NE	NE	NE	0.0.0
	pRL70099		putative phage-derived invertase/resolvase	5.1.2		9	GD	NE	GD	5.1.2
	pRL70100		hypothetical protein	0.0.0		4	GD	GD	GD	0.0.0
	pRL70101		conserved hypothetical protein, possible fusion protein	0.0.2		23	NE	NE	NE	0.0.2
	pRL70105		conserved hypothetical protein	0.0.1		10	NE	NE	NE	0.0.1
	pRL70106		putative insertion sequence related protein	5.1.4		5	NE	NE	NE	5.1.4
	pRL70107		putative zeta toxin	5.1.3		88	#N/A	NE	NE	5.1.3
	pRL70108		hypothetical protein	0.0.0		3	NE	NE	NE	0.0.0
	pRL70112		putative transposase	5.1.4		2	NE	NE	NE	5.1.4
	pRL70113		putative transposase for insertion sequence element IS3/IS911 family	5.1.4		3	NE	NE	NE	5.1.4
	pRL70117		putative endonuclease	2.1.1		16	NE	NE	NE	2.1.1
	pRL70118		putative crown gall tumour-like protein	1.4.1		21	NE	NE	NE	1.4.1
	pRL70119		putative crown-gall tumour-like protein	1.4.1		17	NE	NE	NE	1.4.1
	pRL70123		putative stabilisation protein	7.0.0		8	NE	NE	NE	7.0.0
	pRL70124		hypothetical protein	0.0.0		6	#N/A	NE	NE	0.0.0
	pRL70127	tiorf133	conserved hypothetical protein	0.0.2		32	NE	NE	NE	0.0.2
	pRL70129		hypothetical protein	0.0.0		2	NE	NE	NE	0.0.0
	pRL70137		conserved hypothetical protein	0.0.1		10	NE	NE	NE	0.0.1
	pRL70139		putative transposase-related protein	5.1.4		28	NE	NE	NE	5.1.4
	pRL70140		putative transposase	5.1.4		9	NE	NE	NE	5.1.4
	pRL70149		putative transglycosylase SLT domain protein	4.1.2		31	NE	NE	NE	4.1.2
	pRL70150		putative transmembrane protein	4.1.1		8	NE	NE	NE	4.1.1
	pRL70151		putative transmembrane protein	4.1.1		9	NE	NE	NE	4.1.1
	pRL70152		putative crown gall-like type IV secretion system protein	1.5.5		47	NE	NE	NE	1.5.5
	pRL70153		hypothetical protein	0.0.0		17	NE	NE	NE	0.0.0
	pRL70154		putative transmembrane conjugal transfer protein	2.2.3		44	NE	NE	NE	2.2.3
	pRL70155	traJ	putative conjugal transfer protein TraJ	5.1.3		22	NE	NE	NE	5.1.3
	pRL70156	trbGp7	putative conjugal transfer protein TrbG	5.1.3		23	GA	GA	NE	5.1.3
	pRL70160		conserved hypothetical protein	0.0.1		8	NE	NE	NE	0.0.1
	pRL70161		putative transposase-related protein	5.1.4		5	NE	NE	NE	5.1.4
	pRL70162		conserved hypothetical protein	0.0.1		3	NE	NE	NE	0.0.1
	pRL70166		conserved hypothetical protein	0.0.2		9	GD	GD	NE	0.0.2
	pRL70170		conserved hypothetical protein	0.0.1		7	NE	NE	NE	0.0.1
	pRL70171		conserved hypothetical protein	0.0.1		24	NE	NE	NE	0.0.1
	pRL70177		putative outer membrane protein precursor	4.1.3		21	NE	NE	NE	4.1.3
	pRL70182		conserved hypothetical exported protein	0.0.2		22	NE	NE	NE	0.0.2
	pRL70183		conserved hypothetical exported protein	0.0.2		38	NE	NE	NE	0.0.2
	pRL70184		hypothetical protein	0.0.0		4	NE	NE	NE	0.0.0
	pRL70187		hypothetical protein	0.0.0		6	NE	NE	NE	0.0.0
	pRL80004		hypothetical protein	0.0.0		75	NE	NE	NE	0.0.0
	pRL80005		hypothetical protein	0.0.0		44	NE	NE	NE	0.0.0
	pRL80006		hypothetical protein	0.0.0		20	NE	NE	NE	0.0.0
	pRL80007		hypothetical protein	0.0.0		35	NE	NE	NE	0.0.0
	pRL80008		putative phage integrase	5.1.2		11	NE	NE	NE	5.1.2
	pRL80009		conserved hypothetical protein	0.0.2		8	NE	NE	NE	0.0.2
	pRL80010		hypothetical protein	0.0.0		9	NE	NE	NE	0.0.0
	pRL80011		conserved hypothetical protein	0.0.2		5	#N/A	NE	NE	0.0.2
	pRL80012		putative AAA-family ATPase protein	3.3.21		25	#N/A	NE	NE	3.3.21
	pRL80013		conserved hypothetical protein	0.0.2		45	NE	NE	NE	0.0.2
	pRL80014		putative transmembrane protein	4.1.1		7	NE	NE	NE	4.1.1
	pRL80015		putative AraC family transcriptional regulator (activator)	6.3.2		17	NE	NE	NE	6.3.2
	pRL80018		conserved hypothetical protein	0.0.2		12	NE	NE	NE	0.0.2
	pRL80019		putative lipoprotein	2.2.6		10	NE	NE	NE	2.2.6
	pRL80020		conserved hypothetical protein	0.0.2		12	NE	NE	NE	0.0.2
	pRL80021	coxG	putative carbon monoxide dehydrogenase subunit G	3.5.2	pRL80021	11	NE	NE	NE	3.5.2
	pRL80022		conserved hypothetical protein	0.0.2		23	NE	NE	NE	0.0.2
	pRL80023	coxM	putative carbon monoxide dehydrogenase subunit M	3.5.2	pRL80023	21	NE	NE	NE	3.5.2
	pRL80024	coxS	putative iron-sulphur cluster carbon monoxide dehydrogenase subunit S	3.5.2		4	NE	NE	NE	3.5.2
	pRL80025	coxL	putative dehydrogenase/reductase subunit L	3.3.15		44	NE	NE	NE	3.3.15
	pRL80026	livJ	putative SBP of ABC transporter HAAT	1.5.1	pRL80026	26	NE	NE	NE	1.5.1
	pRL80027	livM	putative permease component of ABC transporter HAAT	1.5.1		23	NE	NE	NE	1.5.1
	pRL80028	livH	putative permease component of ABC transporter HAAT	1.5.1		25	NE	NE	NE	1.5.1
	pRL80029	livG	putative ATP-binding component of ABC transporter HAAT	1.5.1		12	NE	NE	NE	1.5.1
	pRL80030	livF	putative ATP-binding component of ABC transporter HAAT	1.5.1		11	NE	NE	NE	1.5.1
	pRL80031	mcpS	putative methyl-accepting chemotaxis chemoreceptor	1.1.1		25	NE	NE	NE	1.1.1
	pRL80032		putative LysR family transcriptional regulator	6.3.6	pRL80032	24	NE	NE	NE	6.3.6
	pRL80033		conserved hypothetical protein	0.0.2		14	NE	NE	NE	0.0.2
	pRL80034	moaA1	putative molybdenum cofactor biosynthesis protein A	3.2.9		18	NE	NE	NE	3.2.9
	pRL80035		putative TetR family transcriptional regulator	6.3.8		20	NE	NE	NE	6.3.8
	pRL80036		conserved hypothetical protein	0.0.2		16	NE	NE	NE	0.0.2
	pRL80037		putative short-chain dehydrogenase	3.3.15		10	NE	NE	NE	3.3.15
	pRL80038		putative exported xanthine dehydrogenase/CoxI family protein	7.0.0		13	NE	NE	NE	7.0.0
	pRL80040		putative LacI family transcriptional regulator (repressor)	6.3.5		20	NE	NE	NE	6.3.5
	pRL80041	hisD2	putative histidinol dehydrogenase	3.1.10		26	NE	NE	NE	3.1.10
	pRL80042	pntA	putative NAD(P) transhydrogenase subunit A	3.5.1		26	NE	NE	NE	3.5.1
	pRL80043	pntB2	NAD(P)(+) transhydrogenase subunit B	3.5.1		22	NE	NE	NE	3.5.1
	pRL80044	acsA2	putative acetyl-CoA synthetase	3.3.4		47	NE	NE	NE	3.3.4
	pRL80045		putative FAA hydrolase family protein	3.3.15		18	NE	NE	NE	3.3.15
	pRL80046		putative TetR family transcriptional regulator	6.3.8		10	NE	NE	NE	6.3.8
	pRL80047		putative major facilitator superfamily (MFS) transporter transmembrane component	1.5.0		26	NE	NE	NE	1.5.0
	pRL80048		putative short-chain dehydrogenase/reductase	3.3.15		21	NE	NE	NE	3.3.15
	pRL80049		putative aldo-keto reductase	3.3.15		21	NE	NE	NE	3.3.15
	pRL80052		conserved hypothetical exported protein	0.0.2		7	NE	NE	NE	0.0.2
	pRL80053		putative transmembrane protein	4.1.1		15	NE	NE	NE	4.1.1
	pRL80054		conserved hypothetical protein	0.0.2	pRL80054	14	NE	NE	NE	0.0.2
	pRL80056		putative transposase-related protein	5.1.4		15	NE	NE	NE	5.1.4
	pRL80056A		putative XRE family transcriptional regulator	6.3.0		9	NE	NE	NE	6.3.0
	pRL80057		conserved hypothetical protein	0.0.2		15	NE	NE	NE	0.0.2
	pRL80059		putative NifS-like cysteine desulfurase/selenocysteine lyase	3.1.6		20	NE	NE	NE	3.1.6
	pRL80060		putative SBP of ABC transporter PAAT closest homol mimosine transporter Rhizobium sp. TAL1145	1.5.0		16	NE	NE	NE	1.5.0
	pRL80061		putative LysR family transcriptional regulator	6.3.6		18	NE	NE	NE	6.3.6
	pRL80062		putative endoribonuclease	2.1.2		6	NE	NE	NE	2.1.2
	pRL80063		putative ATP-binding component of ABC transporter PAAT closest homol mimosine transporter Rhizobium sp. TAL1145	1.5.1		14	NE	NE	NE	1.5.1
	pRL80064		putative permease component of ABC transporter PAAT closest homol mimosine transporter Rhizobium sp. TAL1145	1.5.0		23	NE	NE	NE	1.5.0
	pRL80065		hypothetical protein	0.0.0		5	NE	NE	NE	0.0.0
	pRL80066		hypothetical protein	0.0.0		5	NE	NE	NE	0.0.0
	pRL80067		putative AsnC family transcriptional regulator	6.3.1		14	NE	NE	NE	6.3.1
	pRL80068		putative kinase/phosphotransferase	3.3.15		19	NE	NE	NE	3.3.15
	pRL80069		putative fumarate lyase-family protein	3.3.15		25	NE	NE	NE	3.3.15
	pRL80070		putative aldehyde dehydrogenase	3.3.15		29	NE	NE	NE	3.3.15
	pRL80071	hom2	putative homoserine dehydrogenase	3.1.18		19	NE	NE	NE	3.1.18
	pRL80072		hypothetical protein	0.0.0		6	NE	NE	NE	0.0.0
	pRL80073		putative cysteine desulfurase	3.1.6		33	NE	NE	NE	3.1.6
	pRL80074		putative LysR family transcriptional regulator	6.3.6		23	NE	NE	NE	6.3.6
	pRL80075		putative endoribonuclease L-PSP family protein	2.1.2		10	NE	NE	NE	2.1.2
	pRL80076		putative aliphatic nitrilase	1.4.2		27	NE	NE	NE	1.4.2
	pRL80077		putative molybdenum-binding oxidoreductase	3.3.21		24	NE	NE	NE	3.3.21
	pRL80078		hypothetical protein	0.0.0		4	NE	NE	NE	0.0.0
	pRL80079		putative DeoR family transcriptional regulator (repressor)	6.3.10		14	NE	NE	NE	6.3.10
	pRL80080		putative fructokinase	3.5.8		14	NE	NE	NE	3.5.8
	pRL80081		putative hydrolase	3.3.15		14	NE	NE	NE	3.3.15
	pRL80082		putative biotin-binding protein	1.5.0		2	NE	NE	NE	1.5.0
	pRL80083		putative dehydrogenase, fusion	3.3.21		61	NE	NE	NE	3.3.21
	pRL80084		putative epimerase/isomerase	3.3.15		24	NE	NE	NE	3.3.15
	pRL80085		putative SBP of ABC transporter CUT2 homoserine transporter (Hynes)	1.5.3		13	NE	NE	NE	1.5.3
	pRL80086		putative ATP-binding:ATP-binding (ABC:ABC) component of ABC transporter CUT2 homoserine transporter (Hynes)	1.5.3		31	NE	NE	NE	1.5.3
	pRL80087		putative permease component of ABC transporter CUT2 homoserine transporter (Hynes)	1.5.3		41	NE	NE	NE	1.5.3
	pRL80088		putative permease component of ABC transporter CUT2 homoserine transporter (Hynes)	1.5.3		21	NE	NE	NE	1.5.3
	pRL80090		putative fucose operon protein	3.4.3		11	NE	NE	NE	3.4.3
	pRL80092		putative permease component of ABC transporter CUT1	1.5.3		13	NE	NE	NE	1.5.3
	pRL80093		putative permease component of ABC transporter CUT1	1.5.3		24	NE	NE	NE	1.5.3
	pRL80094		putative SBP of ABC transporter CUT1	1.5.3		40	NE	NE	NE	1.5.3
	pRL80095		putative ATP-binding component of ABC transporter CUT1	1.5.3		18	NE	NE	NE	1.5.3
	pRL80096		putative transposase for insertion sequence element IS30 family	5.1.4		23	NE	NE	NE	5.1.4
	pRL80097		hypothetical protein	0.0.0		25	NE	NE	NE	0.0.0
	pRL80099		conserved hypothetical protein	0.0.2		20	NE	NE	NE	0.0.2
	pRL80100		conserved hypothetical protein	0.0.2		42	NE	NE	NE	0.0.2
	pRL80101		conserved hypothetical protein	0.0.1		1	NE	NE	NE	0.0.1
	pRL80102		conserved hypothetical protein	0.0.2		11	NE	NE	NE	0.0.2
	pRL80103		conserved hypothetical protein	0.0.2		17	NE	NE	NE	0.0.2
	pRL80104		putative methylase	2.2.3		67	NE	NE	NE	2.2.3
	pRL80105		hypothetical protein	0.0.0		5	NE	NE	NE	0.0.0
	pRL80107		conserved hypothetical protein	0.0.2		13	NE	NE	NE	0.0.2
	pRL80108		conserved hypothetical protein	0.0.1		7	NE	NE	NE	0.0.1
	pRL80109		conserved hypothetical protein	0.0.2		8	NE	NE	NE	0.0.2
	pRL80110		conserved hypothetical protein	0.0.2		8	NE	NE	NE	0.0.2
	pRL80111	ardC8	putative ArdC antirestriction protein	2.2.3		18	NE	NE	NE	2.2.3
	pRL80112		conserved hypothetical protein	0.0.2		7	NE	NE	NE	0.0.2
	pRL80113		conserved hypothetical protein	0.0.1		7	NE	NE	NE	0.0.1
	pRL80114		hypothetical protein	0.0.0		2	NE	NE	NE	0.0.0
	pRL80116		conserved hypothetical protein	0.0.2		4	NE	NE	NE	0.0.2
	pRL80117		hypothetical protein	0.0.0		4	NE	NE	NE	0.0.0
	pRL80118		putative nuclease	2.1.1		9	NE	NE	NE	2.1.1
	pRL80119		conserved hypothetical protein	0.0.1		17	NE	NE	NE	0.0.1
	pRL80120	traGp8	putative conjugal transfer protein TraG	5.1.3		28	NE	NE	NE	5.1.3
	pRL80120A	traDp8	putative conjugal transfer protein TraD	5.1.3		2	NE	NE	NE	5.1.3
	pRL80121	traCp8	putative conjugal transfer protein TraC	5.1.3		4	NE	NE	NE	5.1.3
	pRL80122	traAp8	putative conjugal transfer protein TraA	5.1.3		51	NE	NE	NE	5.1.3
	pRL80123	traFp8	putative conjugal transfer protein TraF	5.1.3		7	NE	NE	NE	5.1.3
	pRL80124	traBp8	putative conjugal transfer protein TraB	5.1.3		20	NE	NE	NE	5.1.3
	pRL80125	traHp8	putative conjugal transfer protein TraH	5.1.3		13	NE	NE	NE	5.1.3
	pRL80126		conserved hypothetical protein	0.0.2		20	NE	NE	NE	0.0.2
	pRL80130		putative transmembrane protein	4.1.1		34	NE	NE	NE	4.1.1
	pRL80131	traRp8	putative LuxR/GerE family transcriptional regulator TraR	6.3.11		19	NE	NE	NE	6.3.11
	pRL80132	traMp8	putative quorum-sensing antiactivator TraM, transcriptional repressor and regulator of conjugative transfer	6.3.0		5	NE	NE	NE	6.3.0
	pRL80133	trbLp8	putative conjugal transfer protein TrbL	5.1.3		22	NE	NE	NE	5.1.3
	pRL80134	trbHp8	putative conjugal transfer protein TrbH	5.1.3		9	NE	NE	NE	5.1.3
	pRL80135	trbGp8	putative conjugal transfer protein TrbG	5.1.3		15	NE	NE	NE	5.1.3
	pRL80136	trbFp8	putative conjugal transfer protein TrbF (transmembrane protein)	5.1.3		16	NE	NE	NE	5.1.3
	pRL80137	trbLp8	putative conjugal transfer protein TrbL	5.1.3		11	NE	NE	NE	5.1.3
	pRL80138	trbJp8	putative conjugal transfer protein TrbJ	5.1.3		15	NE	NE	NE	5.1.3
	pRL80139	trbEp8	putative conjugal transfer protein TrbE	5.1.3		42	NE	NE	NE	5.1.3
	pRL80140	trbDp8	putative conjugal transfer protein TrbD	5.1.3		7	NE	NE	NE	5.1.3
	pRL80141	trbCp8	putative conjugal transfer protein TrbC	5.1.3		8	NE	NE	NE	5.1.3
	pRL80142	trbBp8	putative conjugal transfer protein TrbB	5.1.3		10	NE	NE	NE	5.1.3
	pRL90006		putative transmembrane protein	4.1.1		6	NE	NE	NE	4.1.1
	pRL90009		conserved hypothetical protein with CBS domain	0.0.2		13	NE	NE	NE	0.0.2
	pRL90011	cycJp11	putative cytochrome c biosynthesis protein	3.2.6		10	NE	NE	NE	3.2.6
	pRL90012		putative FNR/CRP family transcriptional regulator	6.3.0		12	NE	NE	NE	6.3.0
	pRL90012A	fixS2	putative component of cation pump FixS	1.5.2		5	NE	NE	NE	1.5.2
	pRL90013	fixI2	putative cation transport nitrogen fixation protein	1.5.2		24	NE	NE	NE	1.5.2
	pRL90014	fixH2	putative cation transport nitrogen fixation protein	1.5.2		9	NE	NE	NE	1.5.2
	pRL90015	fixG2	putative transmembrane FixG protein	1.5.2		32	NE	NE	NE	1.5.2
	pRL90016	fixP2	putative cytochrome oxidase component cytochrome c protein	3.5.3		11	NE	NE	NE	3.5.3
	pRL90016A	fixQ2	putative component of cytochrome oxidase	3.5.1		3	NE	NE	NE	3.5.1
	pRL90017	fixO2	putative transmembrane cytochrome c oxidase fixO protein	3.5.1		22	NE	NE	NE	3.5.1
	pRL90018	fixN2	putative cytochrome oxidase transmembrane component FixN	3.5.1		49	NE	NE	NE	3.5.1
	pRL90019	fixK	putative FNR/CRP family transcriptional regulator FixK	6.3.0		8	NE	NE	NE	6.3.0
	pRL90020	fixL	putative two-component sensor/regulator; histidine kinase	6.1.1		37	NE	NE	NE	6.1.1
	pRL90021	azuP	putative pseudoazurin protein	3.5.3	pRL90021	7	NE	NE	NE	3.5.3
	pRL90022		conserved hypothetical protein	0.0.1		12	NE	NE	NE	0.0.1
	pRL90023	hemN1	putative oxygen-independent coprophorphyrinogen III oxidase	3.5.1		31	NE	NE	NE	3.5.1
	pRL90024		conserved hypothetical protein	0.0.1		7	NE	NE	NE	0.0.1
	pRL90025		putative FNR/CRP family transcriptional regulator	6.3.0		10	NE	NE	NE	6.3.0
	pRL90026		putative two-component sensor/regulator; transcriptional regulator	6.1.2		8	NE	NE	NE	6.1.2
	pRL90027	adhA	putative alcohol dehydrogenase	3.3.15		14	NE	NE	NE	3.3.15
	pRL90028		conserved hypothetical protein	0.0.1		8	NE	NE	NE	0.0.1
	pRL90029		hypothetical protein	0.0.0		1	NE	NE	NE	0.0.0
	pRL90030		putative CoA transferase	3.3.15		28	NE	NE	NE	3.3.15
	pRL90031		conserved hypothetical protein	0.0.1		23	NE	NE	NE	0.0.1
	pRL90032		conserved hypothetical protein	0.0.1		17	NE	NE	NE	0.0.1
	pRL90033		putative GTPase EngC precursor	3.3.15		16	NE	NE	NE	3.3.15
	pRL90034		hypothetical protein	0.0.0		10	NE	NE	NE	0.0.0
	pRL90036		putative attachment-related protein	1.6.0		4	NE	NE	NE	1.6.0
	pRL90039		conserved hypothetical protein	0.0.1		19	NE	NE	NE	0.0.1
	pRL90041	groLp9	putative GroEL 60 kDa chaperonin	1.3.1		17	NE	NE	NE	1.3.1
	pRL90043		putative permease component of ABC transporter Export	1.5.5		11	NE	NE	NE	1.5.5
	pRL90044		putative ATP-binding:ATP-binding (ABC:ABC) component of ABC transporter Export	1.5.5		31	NE	NE	NE	1.5.5
	pRL90045		putative permease component of ABC transporter Export	1.5.5		24	NE	NE	NE	1.5.5
	pRL90046		hypothetical protein	0.0.0		7	NE	NE	NE	0.0.0
	pRL90047		putative universal stress protein	1.6.1	pRL90047	17	NE	NE	NE	1.6.1
	pRL90048		conserved hypothetical protein	0.0.1		8	NE	NE	NE	0.0.1
	pRL90049		hypothetical protein	0.0.0		12	NE	NE	NE	0.0.0
	pRL90050		conserved hypothetical protein	0.0.1		8	NE	NE	NE	0.0.1
	pRL90052		putative polysaccharide biosynthesis O-antigen related protein	4.1.5		41	NE	NE	NE	4.1.5
[truncated: 3,989 more rows]

## Sheet: Datasheet S2
Datasheet S2	Two hundred and eighty genes required (ES/DE) for root attachment (NE in input libraries and TY).
Gene Id	Designation	Description	Riley_code	TA sites	Root attached 1 hpi pH 6.5	Root attached 1 hpi pH 7.0	Root attached 1 hpi pH 7.5
pRL100037		hypothetical protein	0.0.0	5	NE	NE	GD
pRL100053*		putative transmembrane protein	4.1.1	7	GD	GD	GD
pRL100112		putative dehalogenase/hydrolase	3.3.15	19	NE	GD	NE
pRL100149		conserved hypothetical protein	0.0.2	58	NE	ES	NE
pRL100158	nifN	putative nitrogenase iron-molybdenum cofactor biosynthesis protein NifN	3.3.22	41	GD	NE	NE
pRL100161	nifD	nitrogenase molybdenum-iron protein alpha chain NifD	3.3.22	52	GD	GD	NE
pRL100163		hypothetical protein with homology to asparagine synthase (glutamine hyrdrolysing ) at C-term	0.0.0	26	GD	NE	GD
pRL100174		hypothetical protein, no known homology	0.0.0	13	GD	GD	GD mc
pRL100177		putative homologue of eukaryotic tubulin	3.3.21	9	GD	NE	NE
pRL100199	fixB	electron transfer protein FixB	3.3.22	25	NE	NE	GD
pRL100200	fixA	electron transfer protein FixA	3.3.22	23	NE	NE	GD
pRL100220		conserved hypothetical protein	0.0.2	9	ES	GD	NE
pRL100242		conserved hypothetical protein	0.0.2	8	GD	GD	NE
pRL100274	fucA	putative alpha-L-fucosidase	3.4.3	26	GD	NE	NE
pRL100275		putative LacI family transcriptional regulator (repressor)	6.3.5	13	GD	NE	GD
pRL100388		putative LacI family transcriptional regulator (repressor)	6.3.5	17	NE	GD	NE
pRL100404	mctP	putative transmembrane sodium-solute symporter	1.5.0	33	GD	GD mc	GD
pRL100405		putative transmembrane protein	4.1.1	7	GD	GD	GD
pRL100406	mctR	putative two-component sensor/regulator; transcriptional regulator	6.1.2	8	GD	GD	GD
pRL100470		hypothetical protein	0.0.0	13	GD	NE	GD
pRL110043		putative transmembrane transporter protein	1.5.0	23	GD	GD	NE
pRL110044		conserved hypothetical protein	0.0.2	6	GD	GD	GD
pRL110045		conserved hypothetical protein	0.0.1	2	GD	NE	GD
pRL110046		putative FNR/CRP family transcriptional regulator	6.3.0	8	GD	NE	GD
pRL110071*		conserved hypothetical protein	0.0.1	16	GD	GD	GD
pRL110072		putative GntR family transcriptional regulator	6.3.3	13	GD	GD	NE
pRL110073		putative GntR family transcriptional regulator	6.3.3	8	NE	GD	NE
pRL110283		putative ArsR family transcriptional regulator	6.3.13	20	GD	NE	NE
pRL110389		putative exopolysaccharide production protein	2.1.3	38	NE	ES	NE
pRL110565		putative transmembrane protein	4.1.1	3	GD	GD	NE
pRL110615	nadC	putative nicotinate-nucleotide pyrophosphorylase [carboxylating]	3.2.11	11	NE	GD	GD
pRL110616	nadB	putative L-aspartate oxidase	3.2.11	15	NE	GD	GD
pRL110617	nadA	quinolinate synthetase A	3.2.11	12	NE	GD	GD
pRL110618		conserved hypothetical protein	0.0.2	14	NE	GD	GD
pRL120021		hypothetical protein	0.0.0	6	GD	NE	NE
pRL120319	rpoI	putative RNA polymerase ECF sigma factor involved in iron uptake, ECF09 gene arrangment (no asf) induced in MA of iron limitation in Rlv3841	6.2.1	10	NE	#N/A	GD
pRL120322	fhuA2	outer membrane siderophore receptor precursor	1.5.2	68	NE	NE	GD
pRL120518		putative TetR family transcriptional regulator	6.3.8	13	NE	GD	NE
pRL120795		hypothetical protein	0.0.0	6	NE	NE	GD
pRL120796		hypothetical exported protein	0.0.0	23	NE	NE	GD
pRL70037		conserved hypothetical protein	0.0.2	5	GD	GD	NE
pRL70055		hypothetical protein	0.0.0	12	GD	GD	GD
pRL70099		putative phage-derived invertase/resolvase	5.1.2	9	GD	NE	GD
pRL70100		hypothetical protein	0.0.0	4	GD	GD	GD
pRL70166		conserved hypothetical protein	0.0.2	9	GD	GD	NE
pRL90143		putative transposase	5.1.4	3	NE	GD	GD
pRL90144		putative exopolysaccharide biosynthesis-related protein	4.1.4	16	NE	NE	GD
pRL90280		conserved hypothetical protein	0.0.2	6	NE	ES	NE
RL0019		conserved hypothetical protein	0.0.2	10	GD	#N/A	NE
RL0032		putative phosphocarrier protein HPr for mannose	1.5.4	2	ES	NE	NE
RL0033		putative phosphotransferase system component, mannose PTS component IIA	3.3.15	7	ES	NE	NE
RL0123	truB	putative tRNA pseudouridine synthase B (tRNA pseudouridine 55 synthase) (Psi55 synthase) (pseudouridylate synthase) (uracil hydrolyase)	2.2.1	19	GD	GD	NE
RL0141	cycM	putative cytochrome c	3.5.3	7	NE	GD	ES
RL0160	polA	putative DNA polymerase I	2.2.3	51	GD	GD	GD
RL0186		putative permease component of ABC transporter PepT (S. mel SBP homologue SMc02832 induced by taurine, valine, isoleucine)	1.5.0	19	GD	GD	NE
RL0187		putative permease component of ABC transporter PepT (S. mel SBP homologue SMc02832 induced by taurine, valine, isoleucine)	1.5.0	16	GD	GD	GD
RL0188		putative ATP-binding:ATP-binding (ABC:ABC) componentof ABC transporter PepT (S. mel SBP homologue SMc02832 induced by taurine, valine, isoleucine)	1.5.0	20	GD	GD	NE
RL0226		putative permease component of ABC transporter PepT	1.5.0	10	GD	NE	NE
RL0227		putative permease component of ABC transporter PepT	1.5.0	11	GD	NE	NE
RL0228		putative SBP of ABC transporter PepT	1.5.0	22	GD	NE	NE
RL0344		putative AsnC family transcriptional regulator	6.3.1	4	NE	NE	GD
RL0345		conserved hypothetical protein	0.0.2	14	NE	NE	GD
RL0346	dut	putative deoxyuridine 5'triphosphate nucleotidohydrolase	3.3.17	7	NE	NE	GD
RL0395	miaB	putative MiaB protein (methylthiolation of isopentenylated A37 derivatives in rRNA)	2.2.11	23	NE	NE	GD
RL0398		putative acetyltransferase	3.3.15	9	GD	NE	NE
RL0401		putative universal stress protein	1.6.1	7	NE	NE	GD
RL0417	ihfB	putative integration host factor beta subunit	2.2.2	5	NE	GD	NE
RL0430	def1	putative peptide deformylase (polypeptide deformylase)	2.2.10	8	GD	GD	GD
RL0431		putative plasmid stability protein	2.2.3	1	GD	GD	GD
RL0432		putative plasmid stability protein	2.2.3	7	GD	GD	GD
RL0501		putative orotate phosphoribosyltransferase	3.7.2	11	ES	NE	NE
RL0546	phoU	putative phosphate uptake regulator PhoU, unknown mechanism to regulate expression of high-affinity ABC systems	6.5.0	11	#N/A	NE	GD
RL0547	phoB	putative two-component sensor/regulator; phosphate regulon transcriptional regulator PhoB	6.1.2	8	NE	NE	GD
RL0551	hslO	putative Hsp33-like chaperonin	1.3.1	9	GD	GD	GD
RL0552		hypothetical protein	0.0.0	10	NE	GD	NE
RL0561		putative AraC family transcriptional regulator (activator)	6.3.2	23	NE	NE	ES
RL0563		conserved hypothetical protein	0.0.2	10	NE	GD	NE
RL0564	mcpE	putative methyl-accepting chemotaxis protein	1.1.1	11	NE	GD	NE
RL0570		conserved hypothetical exported protein	0.0.1	2	GD	NE	NE
RL0614		conserved hypothetical protein	0.0.2	9	GD	NE	NE mc
RL0617		putative Maf septum inhibitor protein	7.0.0	13	NE	GD	GD
RL0618		conserved hypothetical protein	0.0.1	4	GD	NE	GD
RL0726		conserved hypothetical exported protein	0.0.2	12	GD	NE	NE
RL0855	gshA	putative gamma-glutamylcysteine synthetase precursor	1.6.1	20	GD	GD	GD
RL0856		conserved hypothetical protein	0.0.2	8	GD	NE	NE
RL0876		conserved hypothetical protein	0.0.2	12	GD	GD	GD
RL0885		putative hydrolase	3.3.15	17	GD	GD	#N/A
RL0903	gph	putative phosphoglycolate phosphatase	3.3.21	8	NE	NE	GD
RL0921		putative cationic transport protein, CorA family	1.5.2	14	GD	GD mc	GD
RL0922	kup1	putative potassium uptake transport system protein	1.5.2	34	#N/A	#N/A	GD
RL0945	aroA2	putative 3-phosphoshikimate 1-carboxyvinyltransferase	3.1.19	16	#N/A	ES	GD
RL0956		putative para-hydroxybenzoate--polyprenyltransferase	3.2.8	17	NE	GD	GD
RL0957		conserved hypothetical protein	0.0.2	9	NE	GD	GD
RL1001		conserved hypothetical protein	0.0.1	5	NE	GD	NE
RL1002	bioY	putative transmembrane biotin biosynthesis protein	3.2.2	8	NE	GD	NE
RL1003		putative permease component of ABC transporter Unclass	1.5.0	9	NE	GD	NE
RL1004		putative ATP-binding component of ABC transporter Unclass	1.5.0	4	NE	GD	NE
RL1013		conserved hypothetical protein	0.0.1	8	NE	GD	NE
RL1020		putative invasion associated protein	1.4.1	5	GD	#N/A	NE
RL1025	ctaG	putative cytochrome c oxidase assembly protein	3.5.1	14	GD	NE	NE
RL1026	ctaE1	putative cytochrome c oxidase polypeptide III (cytochrome aa3 subunit 3)	3.5.1	22	GD	NE	NE
RL1052		hypothetical protein	0.0.0	50	NE	GD	NE
RL1060		putative ribosomal-protein-alanine acetyltransferase	2.2.11	16	#N/A	ES	NE
RL1105		putative TetR family transcriptional regulator	6.3.8	4	NE	GD	NE
RL1106	pspA	putative (phage shock protein A) PspA family regulator by protein-protein interactions	6.3.0	2	NE	GD	NE
RL1164		conserved hypothetical protein	0.0.2	8	NE	NE	GD
RL1165		conserved hypothetical protein	0.0.2	7	NE	NE	GD
RL1166		putative ribonuclease-L-PSP family protein	7.0.0	5	NE	NE	GD
RL1167		putative TetR family transcriptional regulator	6.3.8	7	NE	NE	GD
RL1338	pmtA	putative phosphatidylethanolamine N-methyltransferase	3.6.1	5	NE	NE	GD
RL1339		conserved hypothetical protein	0.0.2	8	NE	NE	GD
RL1340	sodB	putative superoxide dismutase	1.4.2	13	#N/A	ES	GD
RL1371		putative transmembrane protein	4.1.1	1	NE	GD	#N/A
RL1381		conserved hypothetical protein	0.0.1	6	GD mc	GD	GD mc
RL1389		conserved hypothetical protein	0.0.1	2	GD	GD	GD
RL1390		hypothetical protein	0.0.0	4	GD	GD	GD
RL1391		putative transmembrane protein	4.1.1	9	GD	GD	GD
RL1392		putative transmembrane protein	4.1.1	7	GD	GD	GD
RL1393	pbpF	putative peptidoglycan biosynthesis/penicillin binding protein	4.1.2	30	NE	#N/A	GD
RL1450		hypothetical protein	0.0.0	11	NE	ES	NE
RL1451		putative uracil-DNA glycosylase	2.2.3	5	NE	ES	NE
RL1478	amn	putative AMP nucleosidase	3.3.17	30	GD	GD mc	GD
RL1504		conserved hypothetical protein	0.0.1	13	NE	GD	GD
RL1505		putative polymerase	2.2.3	2	NE mc	NE	GD
RL1506	relA	putative stringent response protein	1.6.1	36	GD	GD	GD
RL1507		conserved hypothetical protein	0.0.1	3	GD	GD	GD
RL1508		putative transmembrane protein	4.1.1	13	GD	GD	GD
RL1548	radA	putative DNA repair protein RadA homologue	2.2.3	13	GD	NE	#N/A
RL1552	rplI	putative 50S ribosomal protein L9	4.2.0	6	NE	NE	ES
RL1564	ksgA	putative dimethyladenosine transferase	2.2.11	8	NE	NE	GD
RL1572		putative DNA polymerase III subunit	2.2.3	4	GD	GD	GD
RL1585	moaD	putative molybdopterin converting factor subunit D	3.2.9	6	NE	GD	#N/A
RL1600	ppx	putative exopolyphosphatase	3.3.13	26	GD	GD mc	NE
RL1617		putative transmembrane protein	4.1.1	15	#N/A	GD	GD
RL1618		putative MarR family transcriptional regulator	6.3.7	8	#N/A	GD	NE
RL1628		hypothetical protein	0.0.0	39	GD	GD	NE
RL1661*	gmsA	putative transmembrane sugar transferase protein	4.1.4	19	GD	GD	NE
RL1731		putative 50S ribosomal protein L33	4.2.0	5	GD	NE	GD
RL1805		putative transmembrane protein	4.1.1	8	GD	NE	GD
RL1806	degQ	putative protease DegQ precursor	2.1.4	14	GD	NE	GD
RL2032		hypothetical protein	0.0.0	13	GD	NE	NE
RL2044	scpA	putative chromosome segregation and condensation protein A	1.2.1	15	NE	GD	NE
RL2045	scpB	putative chromosome segregation and condensation protein B	1.2.1	4	ES	#N/A	NE
RL2062	tig	putative chaperone trigger factor	1.3.1	16	GD	GD	GD
RL2071		putative transmembrane protein	4.1.1	3	NE	ES	NE
RL2072		putative transmembrane protein	4.1.1	4	NE	ES	NE
RL2073	ruvX	putative Holliday junction resolvase RuvX	2.2.3	5	NE	ES	NE
RL2080		putative acetyltransferase	3.3.15	8	NE	NE	GD
RL2081		putative transmembrane protein	4.1.1	5	NE mc	NE mc	GD
RL2083		putative acetyltransferase	3.3.15	9	NE mc	NE	GD
RL2087		putative leucyl/phenylalanyl-tRNA--protein transferase	2.2.10	9	#N/A	GD	GD
RL2094	phaC	putative poly(3-hydroxyalkanoate) polymerase (PHA synthase)	2.2.8	30	NE	NE	GD
RL2095		conserved hypothetical protein	0.0.2	5	NE	NE	GD
RL2098		putative transmembrane protein	4.1.1	6	GD	NE	GD
RL2117A		hypothetical protein	0.0.0	33	GD	#N/A	NE
RL2152		hypothetical protein	0.0.0	12	GD	NE	NE
RL2208		putative hydrolase	3.3.15	11	GD	NE	GD
RL2209	cysE1	putative serine acetyltransferase	3.1.6	11	GD	NE	GD
RL2210		conserved hypothetical protein	0.0.2	5	GD	NE	GD
RL2211		conserved hypothetical protein	0.0.1	13	GD	NE	NE
RL2212	clpS1	putative ATP-dependent Clp protease adaptor protein	2.1.4	7	NE	GD	GD mc
RL2213	clpA	putative ATP-dependent Clp protease ATP-binding subunit	2.1.4	33	NE	GD	#N/A
RL2227		putative transmembrane protease	2.1.4	21	GD mc	GD	NE mc
RL2236	lexA	putative LexA repressor (SOS regulatory protein)	2.2.3	6	#N/A	NE	GD
RL2237		conserved hypothetical protein	0.0.1	8	#N/A	NE	GD
RL2284	hfq	putative host factor protein	2.2.11	6	GD	GD mc	NE
RL2285	hflX	putative GTP-binding protein	1.5.5	8	GD	NE	NE
RL2303	ccdA	putative cytochrome c-type biogenesis protein	3.2.6	8	GD	NE	NE
RL2316		putative cyclase/kinase	3.3.15	16	GD	NE	NE
RL2324		putative ROK family transcriptional regulator	6.3.9	12	GD	NE	NE
RL2389		conserved hypothetical exported protein	0.0.1	37	GD	NE	GD
RL2394		putative carbohydrate kinase protein	7.0.0	16	GD	NE	NE
RL2400		putative MarC (multiple antibiotic resistance) family transmembrane protein, they may be transporters	4.1.1	2	GD	GD	GD
RL2404		putative peptidyl-prolyl cis-trans isomerase (cyclophilin)	2.2.10	9	GD	NE	NE
RL2405		putative peptidyl-prolyl cis-trans isomerase B (cyclophilin-related protein)	2.2.10	3	GD	GD	NE
RL2406	queA	putative S-adenosylmethionine:tRNA ribosyltransferase-isomerase	2.2.11	18	GD	GD	GD
RL2407	tgt	putative queuine tRNA-ribosyltransferase	2.2.11	20	GD	GD	GD
RL2473	metG	putative methionyl-tRNA synthetase	2.2.1	30	GD	GD	GD
RL2474		putative transmembrane protein	4.1.1	11	GD	GD	GD
RL2477	dacF	putative penicillin-binding protein	4.1.2	21	GD	NE	GD
RL2478		putative outer membrane protein	4.1.3	23	NE	GD	NE
RL2489A		conserved hypothetical protein	0.0.2	5	NE	NE	GD
RL2491		conserved hypothetical exported protein	0.0.2	2	NE	NE	GD
RL2495	moaC	putative molybdenum cofactor biosynthesis protein C	3.2.9	6	NE	GD	GD
RL2496	moeA	putative molybdopterin synthesis protein MoeA	3.2.9	11	NE	NE	GD
RL2513	tpiA	putative triosephosphate isomerase	3.6.0	10	GD	GD	GD
RL2514		conserved hypothetical protein	0.0.2	14	GD	GD	GD mc
RL2520		putative transmembrane protein	4.1.1	20	ES	GD	NE
RL2526		putative oxidoreductase	3.3.15	10	GD	NE	NE
RL2564		conserved hypothetical exported protein	0.0.2	5	GD	NE	NE
RL2587		conserved hypothetical protein	0.0.2	16	NE	GD	NE
RL2588	tyrS1	putative tyrosyl-tRNA synthetase	2.2.1	20	NE	GD	NE
RL2595		putative MutT/Nudix family protein (phosphohydrolases)	3.3.18	8	GD	NE	NE
RL2637	recA	putative recombinase	2.2.3	14	GD	GD	GD mc
RL2638	rbsK3	putative ribokinase	3.4.3	9	GD	GD	GD mc
RL2642		conserved hypothetical protein	0.0.2	5	NE	GD	GD
RL2643	dksA2	putative DnaK suppressor protein	1.6.1	9	NE	GD	GD
RL2644		conserved hypothetical protein	0.0.2	11	NE	NE	GD
RL2652	fdxB2	putative ferredoxin, 2Fe-2S	3.5.3	3	NE	GD	NE
RL2653		putative HPt (Histidine Phosphotransfer) domain protein of two-component system (multistage phosphorelay can result)	6.1.0	3	NE	GD	NE
RL2694	gor	putative glutathione reductase	1.6.1	24	NE	GD	NE
RL2695		hypothetical protein	0.0.0	3	NE	GD	NE
RL2696		putative acylphosphatase	3.3.15	5	NE	GD	NE
RL2776		putative AsnC family transcriptional regulator	6.3.1	9	NE	GD	GD
RL2777		conserved hypothetical protein	0.0.2	8	NE	NE	GD
RL2778		putative exopolysaccharide biosynthesis protein	4.1.4	5	NE	NE	GD
RL2780	dgkA	putative transmembrane diacylglycerol kinase	2.2.7	5	GD	NE	NE
RL2818	fnrN	putative FNR/CRP family transcriptional regulator, 100% id to VF39 FnrN	6.3.0	5	NE	NE	GD
RL2857	msiR	putative ArsR family transcriptional regulator MsiR, regulates MsiA canavanine (found in seed exudate) exporter	6.3.13	10	NE	NE	GD
RL2858		conserved hypothetical exported protein	0.0.2	6	NE	NE	GD
RL2953		putative adenylate/guanylate cyclase	3.3.15	6	NE	GD	NE
RL3179		putative cobalamin synthesis protein	3.2.3	14	GD	NE	NE
RL3180		hypothetical protein	0.0.0	3	GD	NE	NE
RL3181		conserved hypothetical protein	0.0.2	10	GD	NE	NE
RL3226		conserved hypothetical protein	0.0.1	7	NE	GD	NE
RL3253	hflC	putative transmembrane serine protease	2.1.4	18	NE	NE	GD
RL3254	hflK	putative transmembrane serine protease	2.1.4	15	NE	NE	GD
RL3257		conserved hypothetical protein	0.0.2	7	GD	GD	GD
RL3277		putative transmembrane protein	4.1.1	6	GD	GD	NE
RL3294		conserved hypothetical protein	0.0.2	10	GD	GD	NE
RL3295	recN	putative DNA repair protein	2.2.3	16	GD	NE	NE
RL3322	pfp	putative pyrophosphate--fructose 6-phosphate 1-phosphotransferase	3.5.5	20	GD	GD	GD
RL3334	rnsA	putative ribonuclease I	2.1.2	7	GD	NE	NE
RL3335		putative lysophospholipase	3.4.4	8	GD	NE	NE
RL3453*		putative two-component sensor/regulator; histidine kinase	6.1.1	19	GD	GD	GD
RL3462		conserved hypothetical protein	0.0.2	3	GD	GD	GD mc
RL3465		conserved hypothetical protein	0.0.1	9	GD	NE	NE
RL3549	glnII	putative glutamine synthetase II	3.1.8	25	NE	NE	GD
RL3596		conserved hypothetical protein	0.0.2	14	GD	GD	GD
RL3597		putative DEAD-box ATP-dependent RNA helicase protein	1.6.1	19	GD	GD	GD
RL3667	rkpK	putative UDP-glucose 6-dehydrogenase	4.1.4	28	GD	NE	NE
RL3669		conserved hypothetical protein	0.0.1	9	GD	NE	NE
RL3677	lspL	putative UDP-glucuronate 5'-epimerase	4.1.4	24	GD	GD	GD mc
RL3678		hypothetical protein	0.0.0	5	GD	NE	NE
RL3752*	pssA	putative transferase involved in exopolysaccharide biosynthesis	4.1.4	13	GD	GD	GD
RL3763		putative rRNA methyltransferase	2.2.11	6	GD	GD	GD
RL3766	rpoH1	putative RNA polymerase sigma-32 factor (heat shock)	6.2.1	11	GD	GD	GD
RL3872	purC2	putative phosphoribosylamidoimidazole-succinocarboxamide synthase	3.7.1	25	GD	GD	GD
RL3987		conserved hypothetical protein	0.0.1	3	GD	GD	GD mc
RL3988		conserved hypothetical protein	0.0.1	10	GD	GD	GD mc
RL3989	ruvA	putative Holliday junction DNA helicase RuvA	2.2.3	9	GD	GD	GD mc
RL3990	ruvB	putative Holliday junction DNA helicase RuvB	2.2.3	8	GD	GD	GD mc
RL4011	pgk	putative phosphoglycerate kinase	3.5.1	12	ES	NE	NE
RL4017	rpmE	putative 50S ribosomal protein L31	4.2.0	4	NE	GD	GD
RL4018		putative ATP-binding:permease (ABC:IMP) component of ABC transporter Export	1.5.5	19	NE	NE	GD
RL4040	thiE2	putative thiamine-phosphate pyrophosphorylase	3.2.14	6	GD	GD mc	ES
RL4062		putative amidohydrolase	7.0.0	13	NE	NE	GD
RL4063		conserved hypothetical protein	0.0.1	5	NE	NE	GD
RL4065		conserved hypothetical protein	0.0.1	3	GD	GD mc	GD
RL4066		conserved hypothetical protein	0.0.1	24	GD	GD	GD
RL4073	hss	putative homospermidine synthase	2.2.0	25	GD	GD	GD
RL4074		conserved hypothetical protein	0.0.1	4	#N/A	GD	GD
RL4075		putative 5'-nucleotidase	3.3.17	27	NE	NE	GD
RL4083		conserved hypothetical protein	0.0.1	17	NE	GD	GD mc
RL4117	glgA	putative glycogen synthase	2.2.8	28	GD	NE	GD
RL4145*		putative LacI family transcriptional regulator (repressor)	6.3.5	20	GD	GD	GD
RL4295		putative acetyltransferase	3.3.15	9	NE	GD	GD
RL4296	argJ	putative arginine biosynthesis bifunctional protein	3.1.2	14	#N/A	GD	GD
RL4297		putative foldase/peptidyl-prolyl cis-trans isomerase	2.2.9	13	#N/A	#N/A	GD
RL4304		putative transmembrane transporter protein	1.5.0	14	NE	GD	NE
RL4309		putative transmembrane protein	4.1.1	16	GD	GD	NE
RL4322	tlpA	putative thiol:disulfide interchange protein	2.2.9	7	GD	ES	NE
RL4335		conserved hypothetical protein	0.0.2	12	GD	GD mc	NE
RL4362		putative cobalamin synthesis protein	3.2.3	4	GD	GD	ES
RL4363	dacC	putative penicillin-binding protein precursor	4.1.2	17	GD	GD	ES
RL4381		putative cell surface protein	4.1.3	42	GD	GD	GD
RL4382*		putative filamentous hemagglutinin adherence factor precursor	1.6.1	62	GD	GD	GD
RL4383		putative AsnC family transcriptional regulator	6.3.1	4	NE	NE	GD
RL4404	pssA3	putative exopolysaccharide production protein	4.1.4	15	GD	NE	NE
RL4430		putative 3-oxoacyl-[acyl-carrier-protein] reductase	3.2.1	17	NE	NE	GD
RL4431		conserved hypothetical exported protein	0.0.1	4	NE	NE	GD
RL4432		conserved hypothetical protein	0.0.2	12	NE	NE	GD
RL4493	gpsA	putative glycerol-3-phosphate dehydrogenase [NAD(P)+]	3.6.0	14	NE	NE	GD
RL4497		putative transmembrane protein	4.1.1	11	NE	NE	GD
RL4546		conserved hypothetical protein	0.0.2	7	NE	GD	#N/A
RL4582	fbpC	putative ATP-binding component of ABC transporter Unclass ferric cations transporter	1.5.0	15	GD	GD	GD
RL4583	fbpB	putative permease component of ABC transporter Unclass ferric cations transporter	1.5.2	29	GD	GD	GD
RL4584	fbpA	putative SBP of ABC transporter Unclass ferric cations transporter	1.5.2	14	GD	GD	GD
RL4675		hypothetical protein	0.0.0	73	GD	ES	GD mc
RL4704		putative glyoxalase	3.3.15	9	NE	GD	NE
* mutant made to assess attachment (shown in red text)
mc denotes manual curation
#N/A shows category unclear however not manual curated as were not classified NE in other INSeq analyses (1-2) (i.e. required for growth in different media and not specifically required for attachment)
	Genes with fewer than 6 TA sites, therefore INSeq classification should be treated with caution
1. Perry BJ, Akter MS, Yost CK. The Use of Transposon Insertion Sequencing to Interrogate the Core Functional Genome of the Legume Symbiont Rhizobium leguminosarum. Front Microbiol. 2016;7:1873.
2. Wheatley RM, Ramachandran VK, Geddes BA, Perry BJ, Yost CK, Poole PS. Role of O2 in the Growth of Rhizobium leguminosarum bv. viciae 3841 on glucose and succinate. J Bacteriol. 2017;199:e00572-16.

## Sheet: Datasheet S3
Datasheet S3 RNASeq data for strains OPS1907 and OPS1908
gene	Lab_ID	Lab_name2	Lab_Description	log2FoldChange_OPS1907	padj_OPS1907	log2FoldChange_OPS1908	padj_OPS1908
RL_RS00010	RL0002	0	putative septum formation protein	1.11939	0.0427802	1.28705	0.0119696
RL_RS00015	RL0003	0	putative shikimate dehydrogenase	-1.13574	0.000395304	-1.04585	0.000376329
RL_RS00020	RL0004	0	putative dephospho-CoA kinase	-0.507451	0.0469438	-0.756555	0.00144106
RL_RS00025	RL0005	0	putative DNA polymerase subunit	0.926726	0.00763283	0.62846	0.0519265
RL_RS00030	RL0006	secB	putative protein-export protein SecB	0.525515	0.172414	0.653468	0.0789682
RL_RS00035	RL0007	0	putative transmembrane FxsA family protein	-1.06682	0.00123558	-1.56961	1.94064e-07
RL_RS00040	RL0008	0	conserved hypothetical protein	-1.09166	0.000668484	-1.56041	7.62235e-08
RL_RS00045	RL0009	mltA	putative membrane-bound lytic murein transglycosylase A precursor	0.0762227	0.761177	-0.116488	0.630364
RL_RS00050	RL0010	0	putative Smr domain protein	0.253697	0.264688	0.260144	0.240152
RL_RS00055	RL0011	0	putative XRE family (HipB) transcriptional regulator	0.0132644	0.956268	-0.0897534	0.700908
RL_RS00060	RL0012	gyrB1	putative DNA gyrase subunit B	-1.23704	0.000206749	-1.387	4.25229e-06
RL_RS00065	RL0013	0	putative oxidoreductase	0.624279	0.363308	0.124307	0.859384
RL_RS00070	RL0014	0	conserved hypothetical protein	0.805888	0.254338	0.221423	0.760464
RL_RS00075	RL0015	0	putative glutathione-S-transferase	-0.280279	0.0931282	0.091713	0.574936
RL_RS00080	RL0016	0	putative FAA hydrolase family protein	0.0748073	0.63211	-0.455419	0.00180336
RL_RS00085	RL0017	0	putative polyhydroxybutyrate depolymerase	0.697869	0.118187	0.886202	0.0384828
RL_RS00090	RL0018	0	putative transmembrane protein	-3.24588	3.14413e-05	-4.11417	3.63234e-09
RL_RS00095	RL0019	0	conserved hypothetical protein	0.163954	0.296854	-0.501452	0.000949703
RL_RS00100	RL0020	0	putative N-(5'-phosphoribosyl)anthranilate	0.823334	0.0377621	1.10814	0.00255435
RL_RS00105	RL0021	trpB	putative tryptophan synthase beta subunit	0.814754	0.0917021	1.58842	0.000502524
RL_RS00110	RL0022	trpA	putative tryptophan synthase alpha subunit	0.74133	0.0782199	1.57241	6.09441e-05
RL_RS00115	RL0023	0	putative acetyl-CoA carboxylase carboxyl transferase subunit	0.121139	0.346727	0.684791	1.19449e-08
RL_RS00120	RL0024	folC2	putative FolC bifunctional protein [Includes: Folylpolyglutamate synthase (EC 6.3.2.17) (Folylpoly-gamma-glutamate synthetase) (FPGS); Dihydrofolate synthase].	0.245648	0.0078986	0.88479	7.61215e-28
RL_RS00125	RL0025	0	putative thioredoxin	-2.32625	0.000149302	-3.28969	1.9298e-09
RL_RS00130	RL0026	0	putative ATP-dependent UvrD family DNA helicase	0.399501	0.00707247	0.217722	0.115407
RL_RS00135	RL0027	0	conserved hypothetical protein	0.119118	0.407232	-0.245431	0.0731965
RL_RS00140	RL0028	0	putative nucleotidyltransferase protein	0.109664	0.547055	-0.522157	0.00234032
RL_RS00145	RL0029	0	putative aminoglycoside 3'-phosphotransferase (APH)/choline kinase (ChoK) family protein	-0.330471	0.133415	-0.929176	1.03686e-05
RL_RS00150	RL0030	0	putative two-component sensor/regulator; histidine kinase	-1.39664	0.00856163	-2.18713	7.63462e-06
RL_RS00155	RL0031	0	putative S-adenosyl-L-homocysteine hydrolase	0.978379	NA	0.0717266	NA
RL_RS00160	RL0032	npr	putative phosphocarrier protein HPr for mannose	1.269	0.121577	1.54692	0.0492838
RL_RS00165	RL0033	manX	putative phosphotransferase system component, mannose PTS component IIA	1.19746	0.0804156	1.4237	0.0267248
RL_RS00170	RL0034	hprK	putative HPr kinase	-0.349511	0.0944838	-0.120484	0.557226
RL_RS00175	RL0035	chvG	putative two-component sensor/regulator; histidine kinase	-0.549999	0.023104	-0.220107	0.333378
RL_RS00180	RL0036	chvI	putative two-component sensor/regulator; transcriptional regulator	-0.39131	0.0928613	0.409703	0.0624304
RL_RS00185	RL0037	pckA	putative phosphoenolpyruvate carboxykinase	-0.989913	0.00514321	-5.37624	3.03327e-69
RL_RS00190	RL0038	0	conserved hypothetical protein	0.410605	0.190479	0.695929	0.021815
RL_RS00195	RL0039	0	putative alkylated DNA repair protein	0.61066	0.172473	1.08048	0.0124032
RL_RS00200	RL0040	coaA	putative pantothenate kinase	0.432079	0.234877	0.330855	0.354686
RL_RS00205	RL0041	0	putative histidine biosynthesis bifunctional protein	-0.590895	3.5576e-05	-1.12001	5.29738e-19
RL_RS00210	RL0042	hisF	putative imadazole glycerol phosphate synthase sununit	-0.011764	0.929366	0.387746	0.00134542
RL_RS00215	RL0043	hisA	putative imidazole-4-carboxamide isomerase	0.280012	0.28092	0.50407	0.0437221
RL_RS00220	RL0044	0	hypothetical protein	-0.856941	0.00197607	-0.836582	0.00118524
RL_RS00225	RL0045	0	hypothetical protein	-1.51415	0.00255436	-1.87149	5.564e-05
RL_RS00230	RL0046	hisH	putative imadazole glycerol phosphate synthase subunit	0.739213	0.121075	1.24928	0.00633962
RL_RS00235	RL0047	0	putative transmembrane protein	0.835896	0.184699	1.28864	0.0341555
RL_RS00240	RL0048	hisB	putative histidine biosynthesis bifunctional protein hisB	1.14904	0.0950449	1.33647	0.0406691
RL_RS00245	RL0049	hslV	putative heat-shock ATP-dependent protease	-0.528873	0.0192975	-1.54306	1.89789e-14
RL_RS00250	RL0050	0	putative acetyltransferase	0.154486	0.719116	-0.898246	0.0247365
RL_RS00255	RL0051	hslU	putative ATP-dependent heat shock protease component	0.435069	0.292992	-0.107945	0.799915
RL_RS00260	RL0052	0	conserved hypothetical protein	1.05239	0.0613408	2.49634	1.26268e-06
RL_RS00265	RL0053	0	putative cytochrome P450 protein	-0.563367	0.0115345	0.0321811	0.884641
RL_RS00270	RL0054	glcB	putative malate synthase	0.213694	0.549339	0.94874	0.00462404
RL_RS00275	RL0055	ldt1	conserved hypothetical protein	0.0691011	0.612889	0.256443	0.0439365
RL_RS00280	RL0056	0	conserved hypothetical protein	-0.469929	0.0235007	0.356724	0.0615169
RL_RS00285	RL0057	actR	putative two-component sensor/regulator; transcriptional regulator	-0.129462	0.112942	0.193198	0.0134267
RL_RS00290	RL0058	actS	putative two-component sensor/regulator; histidine kinase	0.8979	0.02468	1.14382	0.00201243
RL_RS00295	RL0059	helO	putative ATP-dependent helicase protein	0.943429	0.0624002	1.04439	0.0264351
RL_RS00300	RL0060	0	putative ornithine cyclodeaminase	0.708074	0.0715738	0.706768	0.0540998
RL_RS00310	RLt31	0	tRNA	1.37568	NA	1.03502	NA
RL_RS00315	RLt10	0	tRNA	1.30358	NA	0.746914	NA
RL_RS00330	RLt41	0	tRNA	-0.634504	0.0690148	-0.587253	0.0715112
RL_RS00335	RL0061	0	putative alpha-amylase	-0.814631	0.00848623	-0.440971	0.125311
RL_RS00340	RL0062	0	conserved hypothetical protein	-1.37661	0.00524941	-1.00526	0.0284306
RL_RS00345	0	0	0	-2.45312	0.000821266	-2.59597	0.000120741
RL_RS00350	RL0063	0	putative outer membrane protein	-1.83857	0.00118474	-1.74363	0.000902432
RL_RS00355	RL0064	0	conserved hypothetical protein	-0.709468	0.0330341	-0.682721	0.0267433
RL_RS00360	RL0065	0	putative glycosyl transferase	-0.947058	0.00431605	-0.591474	0.0551067
RL_RS00365	RL0066	0	putative xylulose-5-phosphate phosphoketolase	-1.43516	0.00280192	-0.970087	0.0293808
RL_RS00370	RL0067	0	putative CBS domain protein	-2.90749	0.00015551	-3.18503	4.84394e-06
RL_RS00375	RL0068	0	putative ATP-binding component of ABC transporter CUT1	-0.730677	0.0154176	-0.350335	0.212616
RL_RS00380	RL0069	celD	putative cellulose biosynthesis protein	-0.667633	0.00865345	-0.44884	0.0575367
RL_RS00385	RL0070	0	conserved hypothetical protein	-0.14891	0.401135	-0.205166	0.232901
RL_RS00390	RL0071	toaE	putative type I export system	-0.0991774	0.661906	-0.178809	0.411573
RL_RS00395	RL0072	toaD	putative ATP-binding component of Type I export system	-0.512351	0.179895	-0.48774	0.189192
RL_RS00400	RL0073	0	conserved hypothetical protein	-0.0834495	0.702077	0.649889	0.0013137
RL_RS00405	RL0074	0	conserved hypothetical protein	0.416346	0.125094	0.828256	0.00148864
RL_RS00410	RL0075	0	putative LuxR/GerE family transcriptional regulator	-0.804875	0.0114015	-1.11298	0.000156914
RL_RS00415	RL0076	0	conserved hypothetical protein	-0.347942	0.0924689	-0.188141	0.344388
RL_RS00420	RL0077	0	putative dTDP-glucose 4-6-dehydratase-like protein (UDP-glucuronic acid decarboxylase)	-0.264297	0.461604	-0.240033	0.496306
RL_RS00425	RL0078	0	putative UDP-glucose 4-epimerase (UDP-galactose 4-epimerase)	-1.69979	0.00263699	-1.87205	0.000383571
RL_RS00430	RL0079	acsAB	putative transmembrane cellulose synthase	-1.23448	0.00544744	-1.46878	0.000403346
RL_RS00435	RL0080	0	conserved hypothetical exported protein	-0.38427	0.141134	-0.587119	0.0238886
RL_RS00440	RL0081	0	putative polysaccharide degradation protein	-1.68133	0.00137102	-1.74703	0.000327591
RL_RS00445	RL0082	0	putative SBP of ABC transporter CUT1	-0.344784	0.127487	-0.688215	0.00162032
RL_RS00450	RL0083	0	putative LacI family transcriptional regulator (repressor)	-0.870675	0.04025	-0.554263	0.159055
RL_RS00455	RL0084	0	conserved hypothetical protein	-0.171113	0.644191	-0.958529	0.00551513
RL_RS00460	RL0085	0	putative glycerate dehydrogenase	0.0867974	0.671314	-0.313511	0.102902
RL_RS00465	RL0086	0	putative GFO/IDH/MocA family oxidoreductase	0.182701	0.346697	-0.202307	0.285995
RL_RS00470	RL0087	0	putative xylulose isomerase	-0.900405	0.0210461	-1.45261	5.85861e-05
RL_RS00475	RL0088	0	conserved hypothetical protein	-1.35237	0.00403162	-1.74546	6.42284e-05
RL_RS00480	RL0089	0	putative oxidoreductase	-0.992143	0.0171889	-1.74906	5.17013e-06
RL_RS00485	RL0090	0	putative TetR family transcriptional regulator	-0.229858	0.175402	-0.496254	0.00284584
RL_RS00490	RL0091	0	putative SBP of ABC transporter CUT1	-2.49382	0.000721689	-3.60838	6.59531e-08
RL_RS00495	RL0092	0	putative permease component of ABC transporter CUT1	-2.19431	0.0016132	-2.76659	1.53626e-05
RL_RS00500	RL0093	0	putative permease component of ABC transporter CUT1	-1.41796	0.00544186	-1.79251	0.000154214
RL_RS00505	RL0094	0	putative GFO/IDH/MocA family oxidoreductase	-1.54609	0.00273602	-1.90014	6.73918e-05
RL_RS00510	RL0095	0	putative ATP-binding component of ABC transporter CUT1	-1.15893	0.00990422	-1.69193	4.55679e-05
RL_RS00515	RL0096	0	putative choline/ethanolamine kinase	-1.19481	0.00264237	-1.07794	0.00351555
RL_RS00520	RL0097	0	putative dehydrogenase	-0.297815	0.112836	-0.152256	0.408456
RL_RS00525	RL0098	0	putative mannitol dehydrogenase	0.322715	0.213316	-0.33764	0.179808
RL_RS00530	RL0099	0	putative uronate isomerase (glucuronate isomerase)	0.0484883	0.788801	-0.838873	4.57479e-07
RL_RS00535	RL0100	0	putative SlyX protein	-0.504058	0.00473887	-0.299319	0.071806
RL_RS00540	RL0101	gabD2	putative succinate-semialdehyde dehydrogenase [NAD(P)+]	-0.573551	0.165961	1.10247	0.00558843
RL_RS00545	RL0102	gabT	putative 4-aminobutyrate aminotransferase	-0.722456	0.202177	1.11356	0.0414554
RL_RS00550	RL0103	gabR	putative MerR family transcriptional regulator	0.105731	0.701663	0.524821	0.0407792
RL_RS00555	RL0104	0	putative ribonuclease	-0.344674	0.161829	0.323333	0.174095
RL_RS00560	RL0105	0	conserved hypothetical protein	0.852709	0.0578473	1.37878	0.000952602
RL_RS00565	RL0106	rpsA	putative 30S ribosomal protein S1	1.12464	0.126253	1.20553	0.0884166
RL_RS00570	RL0107	0	putative cytidylate kinase	-0.734025	0.0177868	-1.02525	0.000340716
RL_RS00575	RL0108	aroA1	putative 3-phosphoshikimate 1-carboxyvinyltransferase (5-enolpyruvylshikimate-3-phosphate synthase) (EPSP synthase)	0.957156	0.0348624	1.08003	0.0102116
RL_RS00585	RL0109	0	conserved hypothetical protein	1.10023	0.12291	1.254	0.0672157
RL_RS00590	RLt11	0	0	1.11325	0.10793	1.28584	0.0519265
RL_RS00595	RL0110	0	conserved hypothetical protein	0.422811	0.265899	-0.12256	0.753578
RL_RS00600	RL0111	0	putative transmembrane protein	-0.480584	0.153226	-0.612629	0.0593843
RL_RS00605	RL0112	0	putative transmembrane protein	1.2836	0.00860908	1.34671	0.00307609
RL_RS00610	0	0	0	0.727558	0.0458413	0.807144	0.0168733
RL_RS00615	RL0114	0	putative transmembrane protein	0.513482	0.105617	0.920229	0.00237888
RL_RS00620	RL0115	irrA	putative FUR-like transcriptional regulator, iron response regulator	0.306877	0.0634935	0.976775	5.49349e-11
RL_RS00625	RL0116	fabA	putative 3-hydroxydecanoyl-[acyl-carrier-protein] dehydratase (Beta-hydroxydecanoyl thioester dehydrase)	0.779229	0.0745848	1.18075	0.0038789
RL_RS00630	RL0117	fabB	putative 3-oxoacyl-[acyl-carrier-protein] synthase I	0.596875	0.221066	1.06802	0.0234845
RL_RS00635	RL0118	fabI1	putative enoyl-[acyl-carrier-protein] reductase [NADH] (NADH-dependent enoyl-ACP reductase)	1.04117	0.102124	1.52628	0.0119039
RL_RS00640	RL0119	0	putative ribosomal RNA small subunit methyltransferase	-0.424956	0.129036	-1.039	0.000111406
RL_RS00645	RL0120	pnp	putative polynribonucleotide nucleotidyltransferase (polynucleotide phosphorylase) (PNPase)	0.864461	0.134665	0.535191	0.344706
RL_RS00650	RL0121	rpsO	putative 30S ribosomal protein S15	1.40955	0.0997579	1.24106	0.127955
RL_RS00655	RL0122	0	putative oxidoreductase	0.0568651	0.754847	0.124697	0.472801
RL_RS00660	RL0123	truB	putative tRNA pseudouridine synthase B (tRNA pseudouridine 55 synthase) (Psi55 synthase) (pseudouridylate synthase) (uracil hydrolyase)	1.04028	0.124305	0.68735	0.297495
RL_RS00665	RL0124	rbfA	putative ribosome-binding factor protein	1.19602	0.0525991	0.690916	0.231511
RL_RS00670	RL0125	infB	putative translation initiation factor IF-2	-0.200291	0.214981	-0.043335	0.795363
RL_RS00675	RL0126	0	conserved hypothetical protein	-1.40616	0.00508529	-1.31816	0.00481451
RL_RS00680	RL0127	nusA	putative transcription elongation protein (N utilization substance protein A) (L factor)	-0.765192	0.0217778	-0.617686	0.0451714
RL_RS00685	RL0128	0	conserved hypothetical protein	-2.2208	0.000655002	-2.52434	2.31284e-05
RL_RS00690	RL0129	0	putative transmembrane transporter protein	0.282619	0.237854	-0.119617	0.619716
RL_RS00695	RL0130	0	putative transcriptional regulator/acetyltransferase	0.297509	0.279562	-0.00765624	0.97932
RL_RS00700	RL0131	0	conserved hypothetical exported protein	0.291185	0.282257	0.581438	0.0256826
RL_RS00705	RL0131A	recR	putative recombination protein	0.569453	0.115618	0.599959	0.0838496
RL_RS00710	RL0132	0	conserved hypothetical protein	0.563206	0.103566	0.352952	0.290726
RL_RS00715	RL0133	0	conserved hypothetical protein	0.39146	0.0976691	0.427247	0.0571253
RL_RS00720	RL0134	dnaX	putative DNA polymerase III	0.578562	0.109422	0.491671	0.155318
RL_RS00725	RL0135	0	conserved hypothetical protein	-0.0598344	0.602997	0.131817	0.222969
RL_RS00730	RL0136	0	putative MutT/Nudix family protein (phosphohydrolases)	0.259128	0.171907	0.321285	0.0795449
RL_RS00735	RL0137	0	putative XRE family transcriptional regulator	-0.0652324	0.597928	-0.018507	0.882053
RL_RS00740	0	0	0	-0.801523	0.00206246	-0.969349	6.45016e-05
RL_RS00745	RL0138	0	putative glyoxalase/dioxygenase	0.43017	0.0304812	0.147666	0.443224
RL_RS00750	RL0139	0	putative P-protein [includes: chorismate mutase and prephenate dehydrogenase]	0.96723	0.0922226	1.35322	0.0127824
RL_RS00755	RL0140	kdsB	putative 3-deoxy-manno-octulosonate cytidylyltransferase (CMP-KDO synthetase) (CMP-2-keto-3-deoxyoctulosonic acid synthetase)	-0.208648	0.230023	0.109093	0.530036
RL_RS00760	RL0141	cycM	putative cytochrome c	1.11381	0.0935653	1.16471	0.0638829
RL_RS00765	RL0142	0	putative transmembrane permease protein	0.521722	0.265114	0.461039	0.314218
RL_RS00770	RL0143	0	putative PfkB family sugar kinase	1.33447	NA	1.23908	NA
RL_RS00775	RL0144	0	conserved hypothetical protein	0.755631	0.0880639	0.718702	0.0858277
RL_RS00780	RL0145	gyaR1	putative glyoxylate reductase	-0.473138	0.0164052	-0.00637832	0.974848
RL_RS00785	RL0146	0	putative acetyltransferase	-0.66673	0.0667611	-0.62822	0.0634976
RL_RS00790	RL0147	0	putative molydopterin synthase sulfurylase	-1.43043	0.00466413	-1.27078	0.00698284
RL_RS00795	RL0148	recF	putative DNA replication and repair protein	0.646084	0.0358681	0.464042	0.104216
RL_RS00800	RL0149	0	putative XRE family transcriptional regulator, up reg in RL0390 (PraR) mutant MA	0.49065	0.140698	1.12159	0.000463688
RL_RS00805	RL0150	0	conserved hypothetical protein (homologous with SMc02277)	-0.67902	0.0497159	-0.581295	0.0702674
RL_RS00810	RL0151	dnaJ	putative chaperone protein	0.219623	0.27941	0.19285	0.331507
RL_RS00815	RL0152	dnaK	putative heat shock chaperone protein	-1.32223	0.00337737	-1.70873	4.08484e-05
RL_RS00820	RL0153	0	putative penicillin-binding transpeptidase/transglycosylase protein	1.07607	0.0471713	1.7887	0.000361882
RL_RS00825	RL0154	0	hypothetical protein	-0.668197	0.0299423	-0.730216	0.0104389
RL_RS00830	RL0155	0	conserved hypothetical protein	0.309134	0.221066	1.0053	3.29501e-05
RL_RS00835	RL0157	0	putative peptidase	1.30405	0.0766225	1.55465	0.024315
RL_RS00840	RL0158	0	putative GGDEF/EAL domain transcriptional regulator	-0.0980817	0.57427	0.0292387	0.868228
RL_RS00845	RL0159	0	putative MarR family transcriptional regulator	-0.690426	0.0732847	-1.16181	0.00129076
RL_RS00850	RL0160	polA	putative DNA polymerase I	1.01497	0.0764307	1.32991	0.0131554
RL_RS00855	RL0161	0	putative cell division DNA translocase protein	1.78991	NA	1.54609	NA
RL_RS00860	RL0162	0	conserved hypothetical protein	1.52459	0.00270298	1.13114	0.0166887
RL_RS00865	RL0163	phnN	putative phosphonate metabolism protein N, ATP-binding	-0.0566182	0.764918	0.539976	0.00195489
RL_RS00870	RL0164	phnM1	putative phosphonate metabolism protein M	0.149811	0.253615	0.682135	3.30954e-08
RL_RS00875	RL0165	0	conserved hypothetical protein	0.743657	0.0223122	1.4583	8.31161e-07
RL_RS00880	RL0166	phoT	putative permease component of ABC transporter PhnP phosphate uptake (S. mel SBP homologue SMb21176 induced by phosphate limitation)	-0.331292	0.115901	0.156757	0.44606
RL_RS00885	RL0167	phoE	putative permease component of ABC transporter PhnP phosphate uptake (S. mel SBP homologue SMb21176 induced by phosphate limitation)	-1.47526	0.00359946	-1.3821	0.00339211
RL_RS00890	RL0168	phoD	putative SBP of ABC transporter PhnP phosphate uptake (S. mel SBP homologue SMb21176 induced by phosphate limitation)	-0.274058	0.119921	0.276889	0.0997262
RL_RS00895	RL0169	0	putative transposase for insertion sequence element IS1111a family	-1.75076	0.00189283	-1.53767	0.00331979
RL_RS00900	RL0170	phoC	putative ATP-binding component of ABC transporter PhnP phosphate uptake (S. mel SBP homologue SMb21176 induced by phosphate limitation)	-2.18721	0.00145945	-2.33546	0.00023738
RL_RS00905	RL0171	0	putative acetyltransferase	-0.775437	0.000459819	-0.357175	0.0767253
RL_RS00910	RL0172	0	putative ATP-binding component of ABC transporter PhnP phosphate uptake	-0.620633	0.0509799	-0.639063	0.0305661
RL_RS00915	RL0173	phnK	putative ATP-binding component of ABC transporter PhnP phosphate uptake	-0.20395	0.374261	-0.0122041	0.959796
RL_RS00920	RL0174	phnJ	putative phosphonate metabolism protein J	-0.897715	0.00556001	-0.67789	0.0245357
RL_RS00925	RL0175	phnI	putative phosphonate metabolism protein I	-0.797173	0.0184031	-0.898126	0.00416466
RL_RS00930	RL0176	phnH	putative phosphonate utilisation protein H	-1.19114	0.00123558	-1.62463	1.61839e-06
RL_RS00935	RL0177	phnG	putative phosphonate utilisation protein G	-0.631522	0.000608312	-1.44737	1.84289e-17
RL_RS00940	RL0178	0	putative GntR family transcriptional regulator	-1.01874	0.0085933	-0.884495	0.0142089
RL_RS00945	RL0179	gpmA	putative 2,3-bisphosphoglycerate-dependent phosphoglycerate mutase (Phosphoglyceromutase) (PGAM) (BPG-dependent PGAM) (dPGM)	1.07619	0.0851452	1.42867	0.0153522
RL_RS00950	RL0180	dapB1	putative dihydrodipicolinate reductase	0.741778	0.0917155	1.09611	0.00846959
RL_RS00955	RL0181	0	putative ATP-binding:permease (ABC:IMP) component of ABC transporter Export, MsbA-like	1.09553	0.10836	1.54622	0.0177318
RL_RS00960	RL0182	glk	putative glucokinase	0.522054	0.0504821	1.93483	2.55625e-16
RL_RS00965	RL0183	mgsA	putative methylglyoxal synthase	0.0950223	0.526885	1.50337	5.64204e-31
RL_RS00970	RL0184	0	putative murein endopeptidase (d-alanyl-d-alanine-endopeptidase)	-0.173732	0.400388	0.374738	0.0557799
RL_RS00975	RL0185	0	putative SBP of ABC transporter PepT (S. mel SBP homologue SMc02832 induced by taurine, valine, isoleucine)	1.11156	0.0172189	2.40124	1.31281e-08
RL_RS00980	RL0186	0	putative permease component of ABC transporter PepT (S. mel SBP homologue SMc02832 induced by taurine, valine, isoleucine)	0.76241	0.0278137	1.29069	4.99311e-05
RL_RS00985	RL0187	0	putative permease component of ABC transporter PepT (S. mel SBP homologue SMc02832 induced by taurine, valine, isoleucine)	1.04255	0.0283961	1.59704	0.000273238
RL_RS00990	RL0188	0	putative ATP-binding:ATP-binding (ABC:ABC) componentof ABC transporter PepT (S. mel SBP homologue SMc02832 induced by taurine, valine, isoleucine)	0.885455	0.0311887	1.44744	0.00013258
RL_RS00995	RL0189	gxrA	putative 2-hydroxyacid dehydrogenase (glyoxylate reductase gxrA)	1.05046	0.0330341	1.48352	0.00116287
RL_RS01000	RL0190	0	putative transmembrane protein	-3.22986	0.000595867	-3.9424	4.21619e-06
RL_RS01005	RL0191	0	putative nicotinate phosphoribosyltransferase	0.195484	0.309414	0.563601	0.00227886
RL_RS01010	0	0	0	-0.743677	0.0137256	-0.151662	0.601329
RL_RS01015	0	0	0	0.35382	0.311371	0.300498	0.380874
RL_RS01020	RL0193	0	conserved hypothetical protein	0.0192684	0.935787	0.618743	0.00433526
RL_RS01025	RL0194	0	putative AsnC family transcriptional regulator	-1.3097	0.00306733	-1.41847	0.00055462
RL_RS01030	RLt52	0	0	1.08868	0.169021	0.477141	0.546963
RL_RS01035	RL0195	0	putative transmembrane protein	-2.20393	3.26174e-05	-2.9938	2.3757e-10
RL_RS01040	RL0196	0	putative outer membrane basic protein	0.454565	0.136716	0.65599	0.0258744
RL_RS01045	RL0197	0	putative ATP-binding:ATP-binding (ABC:ABC) component of ABC transporter CUT2	1.07393	0.0561304	1.59707	0.00223815
RL_RS01050	RL0198	0	putative permease component of ABC transporter CUT2	1.14706	0.0703999	1.63393	0.00575295
RL_RS01055	RL0199	0	putative permease component of ABC transporter CUT2	0.946018	0.0851457	1.52757	0.00320041
RL_RS01060	RL0200	cdd	putative cytidine deaminase (cytidine aminohydrolase)	0.996583	0.0984311	1.59066	0.00554885
RL_RS01065	RL0201	punA	putative purine nucleoside phosphorylase	0.19326	0.202753	0.943791	2.49989e-11
RL_RS01070	RL0202	deoC1	putative deoxyribose-phosphate aldolase	-0.523678	0.0058953	-0.240653	0.175281
RL_RS01075	RL0203	deoA	putative thymidine phosphorylase	0.124729	0.335374	0.463177	0.000170458
RL_RS01080	RL0204	0	conserved hypothetical protein	1.19899	0.0959793	1.63691	0.0167567
RL_RS01085	RL0205	upp	putative uracil phosphoribosyltransferase (UMP pyrophosphorylase)	0.80376	0.0921692	0.868171	0.054417
RL_RS01090	RL0206	0	putative adenosine deaminase	0.351267	0.173692	0.689824	0.00567438
RL_RS01095	RL0207	deoB	putative phosphopentomutase (phosphodeoxyribomutase)	0.844824	0.156425	1.19819	0.0370194
RL_RS01100	RL0208	tadF	putative pilus transmembrane protein	1.34754	0.0517732	1.75534	0.00629006
RL_RS01105	RL0209	tadE	putative pilus transmembrane protein	1.54328	NA	1.74976	NA
RL_RS01110	RL0210	pilQ	putative pilus subunit transmembrane protein	1.59087	0.0282564	1.61109	0.0163786
RL_RS01115	RL0211	pilA	putative pilus subunit protein	1.37856	0.0566895	1.96294	0.00348329
RL_RS01120	RL0212	tadV	putative pilus assembly protein	-0.21181	0.24943	0.00410392	0.983371
RL_RS01125	RL0213	rcpC	putative pilus assembly protein	0.957893	0.052292	0.806518	0.0781455
RL_RS01130	RL0214	rcpA	putative pilus assembly protein	1.12208	0.0780512	1.1831	0.0475464
RL_RS01135	RL0215	rcpB	putative pilus assembly protein	1.15675	0.0625279	1.14785	0.0469372
RL_RS01140	RL0216	tadZ	putative pilus assembly protein	1.07107	0.0791523	1.1101	0.0524054
RL_RS01145	RL0217	tadA	putative component of pilus	0.594428	0.0595992	0.553285	0.0591387
RL_RS01150	RL0218	tadB	putative pilus assembly protein	0.864437	0.0440818	0.884628	0.0259982
RL_RS01155	RL0219	tadC	putative component of pilus protein	0.868751	0.0574525	0.92495	0.0291713
RL_RS01160	RL0220	0	putative transmembrane efflux protein	-0.353804	0.0782199	-0.122346	0.530328
RL_RS01165	RL0221	0	conserved hypothetical protein atu0215 (agr_c_369p)	0.717769	0.1164	0.731613	0.095294
RL_RS01170	RL0222	0	putative peptidase	0.0350036	0.835111	0.300138	0.0550787
RL_RS01175	RL0223	0	putative MarR family transcriptional regulator	-1.28677	0.0116983	-1.16886	0.0135921
RL_RS01180	RL0224	0	putative dipeptidyl-peptidase	-0.0730133	0.67596	0.0821836	0.627675
RL_RS01185	RL0225	0	putative amidase	0.451732	0.186672	-0.343948	0.306299
RL_RS01190	RL0226	0	putative permease component of ABC transporter PepT	0.192849	0.526357	-0.672054	0.0201731
RL_RS01195	RL0227	0	putative permease component of ABC transporter PepT	-0.413876	0.0229038	-1.45413	6.02988e-19
RL_RS01200	RL0228	0	putative SBP of ABC transporter PepT	0.440663	0.397261	-0.370302	0.467031
RL_RS01205	RL0229	0	putative LysR family transcriptional regulator	0.0383174	0.811112	0.186834	0.211762
RL_RS01210	RL0230	0	putative peptidase	-0.330812	0.11289	-0.147161	0.474788
RL_RS01215	RL0231	0	conserved hypothetical protein	0.950084	0.0575656	0.959622	0.0387225
RL_RS01220	RL0232	optF	putative aminotransferase	0.508745	0.00623336	-0.0935397	0.604215
RL_RS01225	RL0233	purU	putative formyltetrahydrofolate deformylase	-0.664723	0.00610713	-0.411109	0.0683427
RL_RS01230	RL0234	exoZ	putative expolysaccharide biosynthesis protein	-0.25976	0.108645	0.00877505	0.959113
RL_RS01235	RL0235	0	putative transmembrane exopolysaccharide biosynthesis protein	-0.418406	0.118837	-0.141832	0.595489
RL_RS01240	RL0236	0	putative carboxymethyl cellulase	0.437295	0.0313411	0.754938	5.20833e-05
RL_RS01245	RL0237	0	putative exopolysaccharide related transporter	1.41074	0.0566895	1.80062	0.00881099
RL_RS01250	RL0238	0	conserved hypothetical protein	-1.2526	2.16808e-05	-2.83383	1.41575e-28
RL_RS01255	RL0239	0	conserved hypothetical protein	-0.141321	0.653267	-0.799647	0.00688812
RL_RS01260	RL0240	0	putative perosamine synthetase	-0.156772	0.480265	-0.250046	0.240606
RL_RS01265	RL0241	0	conserved hypothetical protein	0.380152	0.142249	0.661413	0.00811393
RL_RS01270	RL0241A	wbbJ	putative lipopolysaccharide biosynthesis O-acetyl transferase	-0.879366	0.00839991	-0.67645	0.0289873
RL_RS01275	RL0242	0	putative O-antigen biosynthesis protein	-0.193711	0.277543	-0.322941	0.0616657
RL_RS01280	RL0243	0	putative dTDP-4-dehydrorhamnose 3,5-epimerase protein	-0.887803	0.013808	-0.913482	0.00643341
RL_RS01285	RL0244	0	putative methyltransferase	0.30489	0.24943	-0.431975	0.0950551
RL_RS01290	RL0245	0	putative CDP-glucose 4,6-dehydratase	-0.17945	0.526357	-0.921419	0.000704873
RL_RS01295	RL0246	ddhA	putative glucose-1-phosphate cytidylyltransferase	0.232281	0.425998	-0.732949	0.00940628
RL_RS01305	RLt38	0	0	1.34053	0.069847	0.181389	0.806897
RL_RS01310	RL0249	0	conserved hypothetical exported protein	-1.9053	0.000230507	-2.8852	3.85769e-10
RL_RS01315	RL0250	0	conserved hypothetical protein	-1.06288	0.000719716	-1.30863	5.11303e-06
RL_RS01320	RL0251	0	putative glutamine amidotransferase	0.292429	0.145784	0.829726	1.49245e-05
RL_RS01325	RL0252	0	putative nodulation protein	0.78886	0.00120571	1.14573	2.31408e-07
RL_RS01330	RL0253	gfa	putative glutathione-dependent formaldehyde-activating enzyme	-0.152366	0.307083	-1.31538	3.30188e-21
RL_RS01335	RL0254	lepA	putative GTP-binding protein	1.07202	0.0571934	1.72624	0.000968601
RL_RS01340	RL0255	0	putative HemeO family (TenA) transcriptional regulator	0.823991	0.136009	0.518813	0.338172
RL_RS01345	RL0256	0	putative XRE family (HipB) transcriptional regulator with cupin2 domian	-0.115139	0.620247	-0.181191	0.418806
RL_RS01350	RL0257	0	putative acetyltransferase	0.524673	0.02232	0.647182	0.00237888
RL_RS01355	RL0258	0	putative haloacid dehydrogenase hydrolase	1.05256	0.0757266	1.0785	0.0519265
RL_RS01360	RL0259	0	putative acetylpolyamine aminohydrolase	-0.00791275	0.959164	0.286799	0.0419692
RL_RS01365	RL0260	recX	putative regulator of recombination, RecX protein thought to interact with RecA	0.6466	0.0811356	0.920216	0.00821271
RL_RS01370	RL0261	0	putative transmembrane protein	-0.00833194	0.979825	2.19296	3.34773e-15
RL_RS01375	RL0262	0	truncated hemoglobin	-0.0471051	0.910508	-0.411665	0.294456
RL_RS01380	RL0263	mbfA	putative rubrerythrin (contains ferritin fold) transmembrane protein, related to proteins involved in iron and manganese transport (CCC1-like family)	-1.92085	0.00255436	-1.73603	0.00334289
RL_RS01385	RL0264	0	conserved hypothetical protein	-0.186249	0.463133	0.342468	0.155032
RL_RS01390	RL0265	0	conserved hypothetical protein	0.396409	0.152121	0.291551	0.28121
RL_RS01395	RL0266	infC	putative translation initiation factor	0.342773	0.149376	0.339007	0.140199
RL_RS01400	RL0267	rpmI	putative 50S ribosomal protein L35	1.49691	NA	1.30027	NA
RL_RS01405	RL0268	rplT	putative 50S ribosomal protein L20	1.4526	NA	1.31122	NA
RL_RS01410	RL0269	pheS	putative phenylalanyl-tRNA synthetase alpha chain	1.37942	NA	1.3776	NA
RL_RS01415	RL0270	pheT	putative phenylalanyl-tRNA synthetase beta chain	0.891753	0.101541	0.940558	0.0696577
RL_RS01420	RL0271	0	conserved hypothetical protein	-2.20613	0.00182855	-3.16924	9.69565e-07
RL_RS01425	RL0272	0	putative aldo-keto reductase/oxidoreductase	0.616174	0.286343	1.45294	0.0090413
RL_RS01430	RL0273	0	putative LysR family transcriptional regulator	-1.67367	0.000403843	-1.63756	0.000159039
RL_RS01435	RL0274	0	conserved hypothetical protein	-1.92374	0.00773886	-3.58649	5.18272e-08
RL_RS01440	RL0275	0	conserved hypothetical protein	-0.826841	0.0120259	-1.11034	0.000287748
RL_RS01445	RL0276	0	putative acetyltransferase	0.134963	0.348927	-0.199564	0.155058
RL_RS01450	RL0277	0	putative oxidoreductase	0.81514	0.12291	-0.497103	0.336313
RL_RS01455	RL0278	0	putative oxidoreductase	0.931976	0.0832136	1.28039	0.0115006
RL_RS01460	RL0279	0	putative transmembrane protein	0.688122	0.0965795	0.879254	0.0253927
RL_RS01465	RL0280	0	putative glycosyltransferase	0.951936	0.0503757	1.00668	0.0256598
RL_RS01470	RL0281	0	putative transmembrane protein	0.0631524	0.651048	0.140224	0.28664
RL_RS01475	0	0	0	-3.84319	4.65002e-05	-4.73253	2.35375e-08
RL_RS01480	RL0282	xseA	putative exodeoxyribonuclease VII large subunit	0.0520233	0.788663	-0.273407	0.129825
RL_RS01485	RL0283	0	putative NAD(P)H oxidoreductase	1.16696	0.0449164	0.934639	0.083024
RL_RS01490	RL0284	0	putative MarR family transcriptional regulator	-0.097122	0.587444	-0.208865	0.217369
RL_RS01495	RL0285	0	putative transmembrane transporter protein	0.340843	0.0989836	0.833182	1.89956e-05
RL_RS01500	RL0286	0	putative aminopeptidase	0.777012	0.13261	1.38921	0.00529922
RL_RS01505	RL0287	0	putative glutathione S transferase	0.0187766	0.942844	-0.443625	0.0725919
RL_RS01510	RL0288	0	putative MarR family transcriptional regulator	0.456449	0.0203752	0.457769	0.0125392
RL_RS01515	RL0289	0	conserved hypothetical exported protein	0.638073	0.0136065	0.665947	0.00559089
RL_RS01520	RL0290	0	conserved hypothetical protein	0.93507	0.128354	1.05863	0.0738294
RL_RS01525	RL0291	0	putative arginine catabolism protein	0.254444	0.294438	0.417311	0.0738837
RL_RS01530	RL0292	0	conserved hypothetical protein	0.393834	0.24733	-0.523701	0.120671
RL_RS01535	RL0293	0	putative methylated-DNA--protein-cysteine methyltransferase	-1.92977	0.000438159	-2.47341	6.65102e-07
RL_RS01540	RL0294	0	putative short-chain dehydrogenase/oxidoreductase	-0.899073	0.00346403	-1.57895	2.29668e-08
RL_RS01550	RL0296	0	putative LysR family transcriptional regulator	0.164251	0.293486	0.277728	0.0653186
RL_RS01555	RL0297	0	conserved hypothetical protein	-0.737082	0.0209504	-0.750119	0.0111913
RL_RS01560	RL0298	0	putative transmembrane protein	0.4883	0.0632946	0.511602	0.0373978
RL_RS01565	RL0299	0	putative LysR family transcriptional regulator	-1.85149	0.000391113	-2.01566	2.33278e-05
RL_RS01570	RL0300	0	putative acetyltransferase	0.639312	0.109979	0.241718	0.54412
RL_RS01575	RL0301	0	putative AraC family transcriptional regulator (activator)	-1.02015	0.00203905	-0.758293	0.0135257
RL_RS01580	RL0302	0	putative AraC family transcriptional regulator (activator)	-1.17973	0.022057	-1.41161	0.00315106
RL_RS01585	RL0303	0	putative aldo-keto reductase	0.164075	0.626027	0.180393	0.581148
RL_RS01590	RL0304	0	putative CoA reductase	-0.622868	0.013968	-0.695122	0.00340052
RL_RS01595	RL0305	0	conserved hypothetical protein	-1.15896	0.00688976	-0.783641	0.049526
RL_RS01600	RL0306	0	putative isochorismatase family protein	-0.50284	0.0529536	-0.720433	0.00318331
RL_RS01605	RL0307	0	putative LysR family transcriptional regulator	-0.903591	0.0031943	-0.697684	0.0143254
RL_RS01610	RL0308	0	putative effector domain of two component system with AAA domain	-1.41245	0.00174184	-1.08717	0.00940628
RL_RS01615	RL0309	0	conserved hypothetical protein	-0.300355	0.497373	0.496707	0.231044
RL_RS01620	RL0310	0	putative alcohol dehydrogenase	-0.495263	0.114376	-0.530439	0.078606
RL_RS01625	RL0311	0	putative DJ-1/PfpI family protein	-0.669585	0.0377312	-0.469577	0.115305
RL_RS01630	RL0312	0	conserved hypothetical protein	0.188127	0.584281	0.373608	0.248868
RL_RS01635	RL0313	0	putative aldehyde dehydrogenase	-1.30502	0.00507102	-0.984195	0.0232272
RL_RS01640	RL0314	0	putative transmembrane transporter protein	-0.238048	0.319755	-0.0826133	0.733804
RL_RS01645	RL0315	guaA	putative GMP synthase [glutamine hydrolysing]	1.03048	0.0943781	1.82794	0.00178163
RL_RS01650	RL0316	0	conserved hypothetical protein	0.646458	0.13206	1.13886	0.00585882
RL_RS01655	RL0317	0	conserved hypothetical protein	0.218544	0.497144	0.59926	0.0486849
RL_RS01660	RL0318	0	conserved hypothetical protein	0.114882	0.56555	0.505977	0.00674587
RL_RS01665	RL0319	0	conserved hypothetical exported protein	0.316522	0.22055	1.09426	9.21597e-06
RL_RS01670	RL0320	0	conserved hypothetical protein	0.601386	0.12943	1.23916	0.00118092
RL_RS01675	RL0321	0	conserved hypothetical exported protein	0.433386	0.193099	0.561287	0.0812551
RL_RS01680	RL0322	0	putative iron-regulated protein	1.23009	0.104955	1.88318	0.00939543
RL_RS01685	RL0323	0	putative methyltransferase	-2.27142	0.00104516	-1.96661	0.00217792
RL_RS01690	RL0324	0	conserved hypothetical protein	1.47093	NA	2.85999	NA
RL_RS01695	RL0325	0	conserved hypothetical exported protein	-0.367019	0.0317211	-0.0616824	0.711542
RL_RS01700	RL0326	0	putative 4Fe-4S ferredoxin protein	0.330908	0.270083	0.493388	0.0878861
RL_RS01705	RL0327	0	putative glutathione S-transferase	0.521419	0.142593	0.869765	0.0112197
RL_RS01710	RL0328	0	undecaprenyl-diphosphatase (undecaprenyl pyrophosphate phosphatase) (bacitracin resistance protein)	1.21259	0.0428256	1.38275	0.0126993
RL_RS01720	RL0329	0	putative NADH-ubiquinone oxidoreductase subunit	1.15266	0.0851457	1.49048	0.0182492
RL_RS01725	RL0330	0	conserved hypothetical protein	1.19912	0.0907807	1.46451	0.0287597
RL_RS01730	RL0331	pyrF	putative orotidine 5'-phosphate decarboxylase	1.04716	0.0987372	1.05566	0.0802072
RL_RS01735	RL0332	0	conserved hypothetical protein	0.897788	0.0981926	0.693916	0.180304
RL_RS01740	RL0333	pmtA	putative phospholipid N-methyltransferase	1.07603	0.067752	0.746491	0.175312
RL_RS01745	RL0334	dnaN	putative DNA polymerase III, beta chain	0.882235	0.111834	1.13368	0.0325152
RL_RS01750	RL0335	0	putative tetrapyrrole-methylase protein	0.430319	0.125913	0.685364	0.0112889
RL_RS01755	RL0336	0	conserved hypothetical protein	0.0360208	0.843083	0.348584	0.0386451
RL_RS01760	RL0337	0	conserved hypothetical protein	-0.622622	0.000167775	-0.694765	4.04723e-06
RL_RS01765	RL0338	gshB	putative glutathione synthetase	0.174786	0.567145	0.399782	0.162372
RL_RS01770	RL0339	0	putative Mg2+ chelatase family protein	-0.623259	0.00335124	-0.718773	0.000267406
RL_RS01775	RL0340	cysK	putative cysteine synthase	0.385235	0.392173	0.960669	0.0247314
RL_RS01780	RL0341	0	putative LysE family efflux protein	-0.204792	0.484952	2.293	4.00752e-18
RL_RS01785	RL0342	0	putative ferritin-family protein	-0.13001	0.399476	-0.922642	1.24842e-10
RL_RS01790	RL0343	0	putative transmembrane protein	0.226961	0.440255	-0.387092	0.167564
RL_RS01795	RL0344	0	putative AsnC family transcriptional regulator	1.0538	NA	0.623426	NA
RL_RS01800	RL0345	0	conserved hypothetical protein	1.08072	0.04383	0.547194	0.276082
RL_RS01805	RL0346	dut	putative deoxyuridine 5'triphosphate nucleotidohydrolase	0.69471	0.0200723	0.186736	0.514226
RL_RS01810	RL0347	prfC	putative peptide chain release factor (RF-3)	0.88516	0.0808238	0.776835	0.102897
RL_RS01815	RL0348	0	putative LysR family transcriptional regulator	0.504357	0.185636	0.409835	0.272899
RL_RS01820	RL0349	0	putative glutathione-S-transferase	-0.874205	0.0314482	-1.1524	0.00245786
RL_RS01825	RL0350	0	conserved hypothetical protein	-1.24513	0.00811174	-1.53949	0.00043983
RL_RS01830	RL0350A	0	putative AsnC family transcriptional regulator	-0.568767	0.0201024	-0.546629	0.0160753
RL_RS01835	RL0351	0	conserved hypothetical protein	-0.341289	0.116111	-0.065559	0.767766
RL_RS01840	RL0352	0	putative exported peptidase	-0.819227	0.0531431	-1.29339	0.0010091
RL_RS01845	RL0353	0	putative transmembrane transporter protein	-2.2673	6.74273e-05	-2.17338	2.61453e-05
RL_RS01850	RL0354	0	putative GntR family transcriptional regulator	-2.69942	6.14851e-06	-2.57614	1.99042e-06
RL_RS01855	RL0355	0	putative pirin-like protein	-0.0848965	0.737043	0.449341	0.054776
RL_RS01860	RL0356	0	conserved hypothetical protein	0.14188	0.392672	1.35438	1.23897e-19
RL_RS01865	RL0357	coaBC	putative CoA biosynthesis bifunctional protein	-1.64328	0.0003646	-1.33818	0.00160069
RL_RS01870	RL0358	fabG3	putative 3-oxoacyl-[acyl-carrier-protein] reductase	0.125827	0.597928	0.322758	0.148425
RL_RS01875	RL0359	0	putative short-chain dehydrogenase/reductase	-0.839253	0.0169	-0.671354	0.038991
RL_RS01880	RL0360	0	putative LysR family transcriptional regulator	-0.715473	0.0147196	-0.605262	0.0259489
RL_RS01885	RL0361	0	putative LysR family transcriptional regulator	-0.53286	0.0935653	-0.605802	0.0447083
RL_RS01890	RL0362	0	putative MFS family transmembrane transporter	-0.974918	0.00708904	-1.6489	7.69927e-07
RL_RS01895	RL0363	0	putative glyoxalase	-0.378406	0.0160069	-0.539544	0.000249141
RL_RS01900	RL0364	hutU	putative urocanate hydrolase	-0.841996	0.0255987	-0.466602	0.182315
RL_RS01905	RL0365	0	conserved hypothetical protein	-0.915221	0.0326727	-0.632058	0.110853
RL_RS01910	RL0366	0	conserved hypothetical protein	-1.11132	0.0048715	-0.764496	0.0373978
RL_RS01915	RL0367	amaB	putative N-carbamoyl-L-amino acid hydrolase	-1.3792	0.00465593	-1.2651	0.0053364
RL_RS01920	RL0368	pucH	putative allantoinase	-1.66252	0.000761046	-1.28955	0.00476465
RL_RS01925	RL0369	hutH2	putative histidine ammonia-lyase	-1.39738	0.00322866	-1.10267	0.0124225
RL_RS01930	RL0370	ubiB	putative ubiquinone biosynthesis protein	0.693951	0.0956256	0.52468	0.185917
RL_RS01935	RL0371	ubiE	putative ubiquinone/menaquinone biosynthesis methyltransferase	0.0956427	0.506905	-0.160403	0.243269
RL_RS01940	RL0372	mutM	putative formamidopyrimidine-DNA glycosylase	0.337812	0.31483	0.496018	0.123969
RL_RS01945	RL0373	0	putative enoyl-CoA hydratase	0.611824	0.132193	0.940277	0.0164006
RL_RS01950	RL0374	rpsT	putative 30S ribosomal protein S20	1.15671	0.0777502	1.32216	0.0312642
RL_RS01955	RL0375	dnaA	putative chromosomal replication initiator protein	0.907444	0.000861415	0.560876	0.0260122
RL_RS01960	RL0376	0	putative L-lysine dehydrogenase	1.12577	0.0888947	0.394215	0.542508
RL_RS01965	RL0377	hemN2	putative oxygen-independent coprophorphyrinogen III oxidase	0.15643	0.331436	0.274458	0.0750692
RL_RS01970	RL0378	0	putative HAM1 family protein	0.823994	0.12466	1.18317	0.0219581
RL_RS01975	RL0379	0	putative glyoxalase	0.823907	0.100122	1.08864	0.0224918
RL_RS01980	RL0380	rph	putative ribonuclease	0.668199	0.122104	0.750063	0.0709643
RL_RS01985	RL0381	hrcA	putative heat-inducible transcription repressor	-0.875022	0.0246035	-0.777075	0.0307787
RL_RS01990	RL0382	0	putative GrpE heat shock protein	0.0295938	0.916072	-0.26585	0.310755
RL_RS01995	RL0383	iunH1	putative inosine-uridine preferring nucleoside hydrolase	0.61504	0.111734	0.697282	0.0593634
RL_RS02000	RL0384	hspH	putative small heat shock protein	-3.00633	1.5748e-05	-3.95175	1.79754e-10
RL_RS02005	RL0385	0	conserved hypothetical protein	-0.336196	0.108185	-0.444918	0.0259758
RL_RS02010	RL0386	0	conserved hypothetical protein	-0.0351319	0.845087	-0.516162	0.00217767
RL_RS02015	0	0	0	-0.891278	0.00394723	-1.42657	6.39543e-07
RL_RS02020	RL0388	0	putative tRNA (guanine-N(7)-)-methyltransferase	0.874497	0.175837	0.24441	0.711105
RL_RS02025	RL0389	metK	putative S-adenosylmethionine synthetase	0.743172	NA	0.0442151	NA
RL_RS02030	RL0390	praR	putative XRE family transcriptional regulator, mutation leads to increased adhesion and competitveness	0.208117	0.248903	0.130102	0.467818
RL_RS02035	RL0391	int	putative transmembrane acyltransferase	0.910703	0.0162819	0.610387	0.0822098
RL_RS02040	RL0392	0	putative hemolysin-like protein	0.242015	0.163822	0.500494	0.00285534
RL_RS02045	RL0393	0	conserved hypothetical protein	-0.256856	0.295677	-0.138695	0.571247
RL_RS02050	RL0394	phoH	putative phosphate starvation-induced protein	-0.575852	0.0939619	-0.472429	0.14807
RL_RS02055	RL0395	miaB	putative MiaB protein (methylthiolation of isopentenylated A37 derivatives in rRNA)	-0.546605	0.0559787	-0.166923	0.543238
RL_RS02060	RL0396	0	putative acyltransferase	0.843512	0.0542909	1.01335	0.0127301
RL_RS02065	RL0397	mur	putative FUR-like transcriptional regulator, iron response regulator	0.647095	0.0283782	1.0437	0.000122182
RL_RS02070	RL0398	0	putative acetyltransferase	-1.15496	0.0191502	-0.780587	0.0870429
RL_RS02075	RL0399	0	putative endopeptidase	-1.71805	0.00255436	-1.62795	0.00210242
RL_RS02080	RL0400	fssA	putative nifU iron-sulphur cluster scaffold protein	-3.20801	9.22158e-05	-3.11799	2.84782e-05
RL_RS02085	RL0401	0	putative universal stress protein	0.727041	0.029525	0.893657	0.00385649
RL_RS02090	RL0402	trpS	putative tryptophanyl-tRNA synthetase	1.20093	0.0747879	1.44218	0.0221991
RL_RS02095	RL0403	0	conserved hypothetical protein	1.25788	NA	1.75822	NA
RL_RS02100	0	0	0	1.06298	0.108504	2.09576	0.000903938
RL_RS02105	RL0404	mviN	putative transmembrane MviN virulence factor homologue	0.86614	0.0136062	1.82456	9.46906e-09
RL_RS02110	RL0405	glnD	putative [protein-PII] uridylyltransferase	1.0957	0.0543707	1.95624	0.000203273
RL_RS02115	0	0	0	1.42944	0.0247652	1.19078	0.0434224
RL_RS02120	RL0406	mutS	putative DNA mismatch repair protein	1.29659	0.036172	0.943699	0.0995235
RL_RS02125	RL0407	tme	putative NADP-dependent malate dehydrogenase	0.907902	0.0767221	0.998374	0.0376639
RL_RS02130	RL0408	0	conserved hypothetical protein	-0.897079	0.0123616	-0.567866	0.0876222
RL_RS02135	RL0409	0	putative two component sensor/regulator; fused sensor/regulator (transmembrane)	-1.29157	0.00151372	-1.54715	3.70444e-05
RL_RS02140	RL0410	lspA	putative transmembrane lipoprotein signal peptidase	0.637155	0.0803331	1.03692	0.00245658
RL_RS02145	RL0411	0	rRNA methyltransferase	0.911996	0.0813902	1.12708	0.0219975
RL_RS02150	RL0412	0	conserved hypothetical protein	0.839232	0.0732004	1.01933	0.0200169
RL_RS02155	RL0413	0	putative MutT/Nudix family ADP compounds hydrolase	0.22568	0.359543	0.329375	0.161965
RL_RS02160	RL0414	0	putative carbon monoxide dehydrogenase related protein	0.728748	0.0948793	0.368949	0.383923
RL_RS02165	RL0415	0	putative acetyltransferase	0.771086	0.0810628	0.629517	0.129892
RL_RS02170	RL0416	0	putative transmembrane protein	-0.0235762	0.823395	-0.311104	0.00158832
RL_RS02175	RL0417	ihfB	putative integration host factor beta subunit	0.698733	0.0868678	0.71478	0.0631424
RL_RS02180	RL0418	0	putative peptidase	0.22465	0.136228	-0.114066	0.446365
RL_RS02185	RL0419	0	putative transmembrane protein	0.0367641	0.725595	-0.0184169	0.860044
RL_RS02190	RL0420	0	putative outer membrane OstA family protein	0.632501	0.0816403	0.797663	0.0195467
RL_RS02195	RL0421	0	putative ATP-binding component of ABC transporter Unclass	0.878964	0.0710302	0.74573	0.100797
RL_RS02200	RL0422	rpoN	putative RNA polymerase sigma-54 factor, involved in nitrogen fixation	0.598665	0.0586743	0.743502	0.0115522
RL_RS02205	RL0423	0	putative transmembrane protein	1.18928	0.0221411	0.931819	0.0528531
RL_RS02210	RL0424	0	putative sigma-54 modulation protein (has ribosome-associated inhibitory protein (raiA) domain)	-2.21364	0.000961003	-2.62617	1.98789e-05
RL_RS02215	RL0425	ptsN1	putative nitrogen regulatory IIA protein	-1.11938	0.0144091	-1.22439	0.00389631
RL_RS02220	RL0426	mcpX	putative methyl-accepting chemotaxis protein	0.027141	0.868506	-0.704236	5.01001e-06
RL_RS02225	RL0427	rbsK2	putative ribokinase	0.234077	0.313992	0.525744	0.0183628
RL_RS02230	RL0428	0	putative DNA recombination protein	-2.23047	0.00124197	-2.58988	4.70971e-05
RL_RS02235	RL0429	hemAT	putative chemotaxis protein, haem binding	1.4387	NA	1.19892	NA
RL_RS02240	RL0430	def1	putative peptide deformylase (polypeptide deformylase)	1.211	NA	1.25717	NA
RL_RS02245	RL0431	0	putative plasmid stability protein	-1.36377	0.000519236	-1.12678	0.00185751
RL_RS02250	RL0432	0	putative plasmid stability protein	-0.378922	0.0348711	-0.0519478	0.769304
RL_RS02255	RL0433	fmt	putative methionyl-tRNA formyltransferase	0.5641	0.0851457	1.01609	0.000996595
RL_RS02260	RL0434	truA	putative tRNA pseudouridine synthase A	0.850559	0.0433391	1.52782	7.99276e-05
RL_RS02265	RL0435	0	putative transmembrane protein	1.20177	0.0241072	1.90627	0.000102268
RL_RS02270	RL0436	dapE	putative succinyl-diaminopimelate desuccinylase	1.02963	0.0379283	1.76796	0.000110093
RL_RS02275	RL0437	dapD	putative 2,3,4,5-tetrahydropyridine-2,6-dicarboxylate N-succinyltransferase	0.75862	0.077788	0.938347	0.0200781
RL_RS02280	RL0438	0	putative lysine decarboxylase family protein	-0.0568625	0.710705	-0.654168	4.3491e-06
RL_RS02285	RL0439	0	putative exported protein with EF-hand calcium-binding domain	1.59073	8.17061e-10	-0.278318	0.260055
RL_RS02290	RL0440	0	putative pyrimidine 5'-nucleotidase or haloacid hydrolase	1.04425	0.0710892	1.54262	0.00431664
RL_RS02295	RL0441	0	putative vitamin B12 binding methyltransferase	1.54055	0.0395139	3.51655	2.37244e-07
RL_RS02300	RL0442	ada	putative ADA regulator (methylated-DNA--protein-cysteine methyltransferase)	0.839193	0.0678931	2.18705	1.98431e-07
RL_RS02305	RL0443	0	putative lyase	0.77682	0.046553	1.52418	2.14173e-05
RL_RS02310	RL0444	lldD3	putative lactate dehydrogenase	0.947865	0.101209	1.25928	0.0221948
RL_RS02315	RL0445	argB	putative acetylglutamate kinase	1.16405	0.116031	1.3908	0.0502449
RL_RS02320	0	0	0	-3.29391	0.000157691	-3.64029	4.04723e-06
RL_RS02325	RL0446	asfA	putative transmembrane anti-sigma factor (COG5434) RskA-like with single TM amino acids 131-149	-2.79507	0.000355705	-2.92192	4.18968e-05
RL_RS02330	RL0447	0	secreted/surface protein (outer membrane) containing fasciclin-like repeats	-1.11724	0.0198524	-1.44668	0.0011716
RL_RS02335	RL0448	0	putative two-component sensor/regulator; histidine kinase	-0.54696	0.0384529	-0.276126	0.263868
RL_RS02340	RL0449	0	conserved hypothetical protein	0.358236	0.533146	0.418181	0.452678
RL_RS02345	RL0450	0	conserved hypothetical protein	-1.00849	0.000423308	-1.03588	8.57516e-05
RL_RS02350	RL0451	cspA2	putative cold shock protein	1.04636	0.118448	1.02684	0.110189
RL_RS02355	RL0452	engB	putative GTP-binding protein	0.481449	0.14671	0.877226	0.00606376
RL_RS02360	RL0453	oxaA	putative transmembrane protein	0.997844	0.112267	1.46715	0.0147641
RL_RS02365	RL0454	0	putative ribonuclease protein component	1.33179	0.108387	1.49449	0.0591362
RL_RS02370	0	0	0	1.35629	0.102607	1.59229	0.0442561
RL_RS02375	RL0455	mcpT	putative methyl-accepting chemotaxis protein	1.05114	0.0358764	1.12431	0.0153915
RL_RS02380	RL0456	regM	putative two-component sensor/regulator; histidine kinase (transmembrane)	-1.97489	4.01811e-05	-2.00101	4.50647e-06
RL_RS02385	RLt14	0	0	0.910422	0.0665036	0.432399	0.360917
RL_RS02400	RL0458	0	putative adenylate cyclase	-1.04232	0.00437158	-1.79481	7.58441e-08
RL_RS02405	RL0459	0	conserved hypothetical protein	0.977829	0.0861042	1.31794	0.0142089
RL_RS02410	RL0460	0	conserved hypothetical protein	0.712493	0.158218	0.874622	0.0725525
RL_RS02415	0	0	0	0.403889	0.273182	-0.0806165	0.833074
RL_RS02420	RL0461	0	hypothetical exported protein	1.00864	0.0877638	1.07987	0.0528782
RL_RS02425	RL0462	0	putative transmembrane protein	-2.03909	0.00129565	-1.70446	0.00374528
RL_RS02430	RL0463	0	hypothetical protein	-0.553514	0.00814882	-0.248602	0.202477
RL_RS02435	RL0464	0	conserved hypothetical exported protein	0.51452	0.202828	0.766483	0.0494114
RL_RS02440	RL0465	0	hypothetical protein	-0.474286	0.0249415	-0.448073	0.0226578
RL_RS02445	0	0	0	-0.337045	0.129515	-0.253084	0.243269
RL_RS02450	RL0467	0	putative O-methyltransferase	-1.9093	9.4213e-05	-1.47178	0.00100247
RL_RS02460	RL0469	0	putative exported surface protein	-5.89758	1.09304e-05	-7.82797	5.52389e-11
RL_RS02465	RL0470	0	hypothetical exported protein	0.0521655	0.710392	-0.564019	1.46595e-05
RL_RS02470	RL0471	0	putative phospholipid N-methyltransferase	0.951713	0.0851457	1.62534	0.00183591
RL_RS02475	RL0472	0	putative TetR family transcriptional regulator	0.91303	0.0833323	1.73612	0.000457108
RL_RS02485	RL0474	0	putative aldo-keto reductase	0.646691	0.0843034	0.0597095	0.874998
RL_RS02490	RL0475	0	hypothetical protein	-3.0865	0.000815281	-4.46579	9.52446e-08
RL_RS02495	RL0476	0	conserved hypothetical protein	0.495407	0.0885894	1.13041	3.3839e-05
RL_RS02500	RL0477	0	putative D-amino acid dehydrogenase	-0.0616104	0.689086	-0.157414	0.279834
RL_RS02505	RL0478	nodG	putative nodulation protein NodG	0.391265	0.171581	0.488459	0.0773912
RL_RS02510	RL0479	prdF	putative proline racemase	0.411497	0.131418	0.594142	0.0238415
RL_RS02515	RL0480	0	putative TetR family transcriptional regulator	-1.81581	0.0003646	-1.98664	1.89423e-05
RL_RS02520	RL0481	0	putative 3-oxoacyl-[acyl-carrier-protein] reductase	0.489864	0.185735	0.292708	0.426485
RL_RS02525	RL0482	0	putative TetR family transcriptional regulator	0.20578	0.441963	0.135959	0.606826
RL_RS02530	RL0482A	0	putative short-chain dehydrogenase/oxidoreductase	-0.298065	0.520671	0.0857858	0.854674
RL_RS02535	RL0484	0	putative short-chain oxidoreductase	0.31294	0.360035	0.153076	0.655925
RL_RS02540	RL0485	0	putative transmembrane GGDEF/EAL sensory box protein	1.03413	0.103053	-0.0478998	0.942365
RL_RS02545	RL0486	0	hypothetical protein	-1.0187	0.0209504	-1.21409	0.00303934
RL_RS02550	RL0487	frcS	putative fructose metabolism protein with high homology with fucose mutarotase (FucU)	-0.487392	0.115962	-0.747094	0.0123071
RL_RS02555	RL0488	frcR	putative ROK family transcriptional regulator (repressor)	-0.786292	0.00139539	-0.929288	4.4554e-05
RL_RS02560	RL0489	frcB	putative SBP of ABC transporter CUT2 fructose transporter from homology with S.mel SMc02171	-0.0477349	0.861396	-0.423051	0.0956565
RL_RS02565	RL0490	frcC	putative permease component of ABC transporter CUT2 fructose transporter from homology with S.mel SMc02170	-0.316883	0.0654252	-0.159176	0.327675
RL_RS02570	RL0491	frcA	putative ATP-binding component of ABC transporter CUT2 fructose transporter from homology with S.mel SMc02169	-0.428605	0.0867009	-0.183871	0.44827
RL_RS02575	RL0492	frcK	putative fructose transport system kinase	0.162495	0.45651	0.626831	0.0024212
RL_RS02580	RL0493	pyrC	putative dihydroorotase	0.657485	0.0863472	1.05528	0.00352615
RL_RS02585	RL0494	0	putative transmembrane GGDEF sensory box protein	0.121883	0.586881	0.666203	0.0014704
RL_RS02590	0	0	0	-0.175858	0.220254	0.660848	1.22896e-06
RL_RS02595	RL0497	0	putative transmembrane protein	0.463433	0.018668	0.831343	3.82139e-06
RL_RS02605	RL0498	0	putative transmembrane protein	-0.302272	0.10997	-0.163574	0.377034
RL_RS02610	RL0499	0	conserved hypothetical protein	0.180296	0.357693	0.124917	0.522436
RL_RS02615	RL0500	0	putative TetR family transcriptional regulator	-1.2	0.00354288	-1.19286	0.0018687
RL_RS02620	RL0501	0	putative orotate phosphoribosyltransferase	0.926843	0.0710302	1.24792	0.00928897
RL_RS02625	RL0502	frk	fructokinase	0.982957	0.0758527	0.974714	0.0597519
RL_RS02630	RL0503	otsA	putative trehalose-6-phosphate synthase, glycosyltransferase	0.0488792	0.807048	-1.2663	1.74431e-12
RL_RS02635	RL0504	pgi	putative glucose-6-phosphate isomerase	1.1156	0.115134	1.61486	0.0173533
RL_RS02640	RL0505	fadD	putative long-chain-fatty-acid--CoA ligase	-0.84978	0.0363046	-1.10162	0.00341109
RL_RS02645	RL0506	0	conserved hypothetical protein	-4.49835	0.000349563	-7.01361	4.06936e-10
RL_RS02650	RL0507	manB	putative mannosidase (beta mannosidase?)	-0.809558	0.0215478	-0.908406	0.00532984
RL_RS02655	RL0508	0	putative lactoylglutathione lyase	0.420335	0.119273	0.344974	0.184781
RL_RS02660	RL0509	qatY2	putative permease component of ABC transporter QAT	0.476324	0.212493	-0.00298781	0.994433
RL_RS02665	RL0510	qatV2	putative ATP-binding component of ABC transporter QAT	0.476945	0.24249	0.140421	0.736743
RL_RS02670	RL0511	qatW2	putative permease component of ABC transporter QAT	0.0916286	0.786141	0.122666	0.710745
RL_RS02675	RL0512	qatX2	putative SBP of ABC transporter QAT	0.030294	0.929369	-0.0673613	0.84076
RL_RS02680	RL0513	0	putative LysR family transcriptional regulator	0.29954	0.432982	0.615392	0.0891371
RL_RS02685	RL0514	cutC	putative copper homeostasis protein	0.258411	0.29444	0.274791	0.250857
RL_RS02690	RL0515	0	putative alcohol dehydrogenase	0.678338	0.178627	0.31808	0.528811
RL_RS02695	RL0516	0	putative permease component of ABC transporter CUT2 (S. mel SBP homologue SMc02774 induced by D-fucose, pyruvic acid)	0.520249	0.237231	0.0844526	0.853047
RL_RS02700	RL0517	0	putative ATP-binding:ATP-binding (ABC:ABC) component of ABC transporter CUT2 ((S. mel SBP homologue SMc02774 induced by D-fucose, pyruvic acid)	0.380555	0.293734	-0.118771	0.748223
RL_RS02705	RL0518	0	putative SBP of ABC transporter CUT2 (S. mel SBP homologue SMc02774 induced by D-fucose, pyruvic acid)	0.71609	0.262904	-0.425938	0.504048
RL_RS02710	RL0519	fucU2	putative fucose dissimilation pathway protein, accessory protein for ABC transport of fucose	0.661353	0.138685	0.847646	0.0489421
RL_RS02715	RL0520	0	putative aldo-keto reductase	0.216595	0.440943	0.296253	0.272143
RL_RS02720	RL0521	0	putative altronate hydrolase/glucarate dehydratase	0.275626	0.403066	0.39995	0.204044
RL_RS02725	RL0522	0	conserved hypothetical protein	-0.190005	0.24933	-0.332001	0.0374824
RL_RS02730	RL0523	0	putative purine deaminase	-0.766149	0.00438159	-0.435916	0.0811535
RL_RS02735	RL0524	0	putative ATP-binding:permease (ABC:IMP) component of ABC transporter Export	-2.37453	0.00600138	-2.79297	0.000511577
RL_RS02740	RL0525	0	putative MarR family transcriptional regulator	-0.201169	0.275536	-0.227387	0.207201
RL_RS02745	RL0526	0	conserved hypothetical protein	-0.737763	0.0211465	-1.16576	8.21122e-05
RL_RS02750	0	0	0	1.06677	0.020277	1.08003	0.0111167
RL_RS02755	0	0	0	0.522639	0.065161	0.583345	0.0276539
RL_RS02760	RL0529	0	putative transmembrane transporter protein	-0.151902	0.36407	-0.123531	0.452623
RL_RS02765	RL0530	0	hypothetical exported protein	-3.9994	0.000107698	-5.5097	2.38537e-09
RL_RS02770	RL0531	0	putative transmembrane protein	-0.97037	0.00359216	-0.974209	0.00171628
RL_RS02775	0	0	0	-1.24344	0.00653905	-0.957392	0.0244838
RL_RS02780	RL0532	fixI	putative nitrogen fixation cation ATP-ase protein	-1.09054	0.00232821	-1.04994	0.00162864
RL_RS02785	RL0533	0	conserved hypothetical protein	-0.409846	0.0946252	-0.566994	0.0156079
RL_RS02790	0	0	0	-0.769855	0.0780512	-0.841367	0.0409553
RL_RS02795	RL0534	fixP3	putative membrane-anchored cbb3 cytochrome oxidase subunit FixP	-0.838233	0.00055893	-0.787304	0.000430627
RL_RS02800	RL0533A	fixQ3	putative cbb3 cytochrome oxidase subunit FixQ	-0.656946	0.0367929	-0.637916	0.0292434
RL_RS02805	RL0535	fixO3	putative cbb3 cytochrome oxidase subunit FixO	-0.657762	0.0404172	-0.670709	0.0243979
RL_RS02810	RL0536	fixN3	putative cbb3 cytochrome oxidase subunit FixN	-1.09376	0.00187252	-0.844059	0.0097909
RL_RS02815	RLt56	0	0	0.283935	0.345485	-0.265669	0.376202
RL_RS02820	RL0537	0	conserved hypothetical protein	-0.509864	0.00811358	-0.310746	0.0825369
RL_RS02825	RL0538	0	putative transmembrane protein	0.812447	0.0765756	1.18405	0.00585882
RL_RS02830	RL0539	0	putative polyphosphate kinase	-0.237461	0.168892	-0.154128	0.364984
RL_RS02835	RL0540	phoR	putative two-component sensor/regulator; ; phosphate regulon histidine kinase PhoR	-0.60552	0.0636455	-0.874215	0.0041151
RL_RS02840	RL0541	0	conserved hypothetical protein, homology with very-short-patch-repair endonuclease [Replication, recombination, and repair]	-0.653282	0.0914676	-0.713587	0.0518524
RL_RS02850	RL0542	pstS	putative SBP of ABC transporter Pst	0.327044	0.0413206	0.73875	4.16241e-07
RL_RS02855	RL0543	pstC	putative permease component of ABC transporter Pst	-0.484241	0.0579745	0.0866214	0.729651
RL_RS02860	RL0544	pstA	putative permease component of ABC transporter Pst	-0.406662	0.141417	0.133517	0.6304
RL_RS02865	RL0545	pstB	putative ATP-binding component of ABC transporter Pst	-0.0554638	0.697592	0.538068	4.14839e-05
RL_RS02870	RL0546	phoU	putative phosphate uptake regulator PhoU, unknown mechanism to regulate expression of high-affinity ABC systems	-0.00522662	0.976051	0.475526	0.00205979
RL_RS02875	RL0547	phoB	putative two-component sensor/regulator; phosphate regulon transcriptional regulator PhoB	0.0672846	0.692111	0.546685	0.000505267
RL_RS02880	RL0548	gcrA	cell cylce regulatory protein	1.29734	0.0770519	0.659749	0.345341
RL_RS02885	RL0549	gabT2	putative acetylornithine aminotransferase/succinylornithine transaminase	1.01641	0.13159	1.64856	0.0111824
RL_RS02890	RL0550	argF	putative ornithine carbamoyltransferase	1.15993	NA	1.68429	NA
RL_RS02895	RL0551	hslO	putative Hsp33-like chaperonin	-0.296604	0.112808	0.0251438	0.896107
RL_RS02900	RL0552	0	hypothetical protein	0.902375	0.0880639	1.30963	0.00880748
RL_RS02905	RL0553	apaG	putative methioine biosynthesis related protein	-0.481318	0.0721124	-0.361589	0.149051
RL_RS02910	RL0554	metZ	putative O-succinylhomoserine sulfhydrylase	0.480833	0.166402	0.898818	0.00739965
RL_RS02915	RL0555	0	putative deoxycytidine triphosphate deaminase	1.48759	NA	1.59443	NA
RL_RS02920	RLt27	0	0	1.11816	0.0448018	1.24466	0.015983
RL_RS02925	RL0556	0	conserved hypothetical exported protein	0.485222	0.0601437	0.397692	0.099593
RL_RS02930	0	0	0	0.0333406	0.868134	-0.1292	0.513712
RL_RS02935	RL0558	0	putative transmembrane cellulose synthase catalytic subunit [UDP-forming]	0.338294	0.0944838	0.226165	0.248963
RL_RS02940	RL0559	0	putative UDP-glucose 4-epimerase	-2.10945	0.00014021	-2.09914	3.08216e-05
RL_RS02945	RL0560	0	putative epimerase	-0.887125	0.00327331	-0.738589	0.00850928
RL_RS02950	RL0561	0	putative AraC family transcriptional regulator (activator)	-1.85671	0.000759784	-1.58089	0.00196309
RL_RS02955	RL0562	0	conserved hypothetical protein	-1.76264	0.000435222	-2.44614	6.48503e-08
RL_RS02960	RL0563	0	conserved hypothetical protein	0.197661	0.468769	0.57069	0.0266398
RL_RS02965	RL0564	mcpE	putative methyl-accepting chemotaxis protein	0.254682	0.231164	-0.25758	0.216375
RL_RS02970	RL0565	0	putative SBP of ABC transporter PAAT (S. mel SBP homologue SMc02219 induced by valine, homoserine, isoleucine)	0.752242	0.0713548	0.931904	0.0167907
RL_RS02975	RL0566	0	conserved hypothetical protein	0.121977	0.434458	0.0756938	0.623847
RL_RS02980	RL0567	0	conserved hypothetical exported protein	-1.70365	0.00297124	-1.61925	0.00241223
RL_RS02985	RL0568	0	putative phage-related transcriptional regulator	-1.25965	2.96743e-05	-1.6654	6.3121e-10
RL_RS02990	RL0569	0	putative two-component sensor/regulator; transcriptional regulator	-1.49269	0.00381548	-2.12436	7.79218e-06
RL_RS02995	RL0570	0	conserved hypothetical exported protein	-2.40127	0.000491181	-2.03499	0.00134387
RL_RS03000	RL0571	0	conserved hypothetical protein	0.269486	0.129334	0.61005	0.000335968
RL_RS03005	RL0572	0	putative dihydroorotate dehydrogenase	0.594968	0.100172	0.986192	0.00419795
RL_RS03010	RL0573	dinF	putative transmembrane DNA-damage inducible protein	1.05268	0.0304812	1.53552	0.00063953
RL_RS03015	RL0574	0	conserved hypothetical exported protein	1.0165	0.0569675	2.26127	3.89364e-06
RL_RS03020	RL0575	0	putative transmembrane protein	1.47037	0.0468059	2.68355	8.25686e-05
RL_RS03025	RL0576	0	putative TPR repeat family protein	0.507965	0.0311887	0.683232	0.00177279
RL_RS03030	RL0577	0	putative transmembrane protein	0.946683	0.00879437	3.35152	2.14034e-26
RL_RS03035	RL0578	0	conserved hypothetical protein	0.921645	0.00503378	0.816811	0.00774223
RL_RS03040	RL0579	0	conserved hypothetical protein	1.13764	0.0359638	1.41066	0.00498205
RL_RS03045	RL0580	0	putative Rrf2 family transcriptional regulator (activator/repressor)	0.00375986	0.985218	0.614495	0.000581222
RL_RS03050	RL0581	0	putative transmembrane protein	-0.785627	0.0288489	-0.804942	0.0156633
RL_RS03055	RL0582	0	putative ATP-dependent helicase	-0.239647	0.100472	-0.803327	3.87248e-09
RL_RS03060	RL0583	0	conserved hypothetical protein	0.247926	0.0971168	-0.0913969	0.53511
RL_RS03065	RL0584	0	conserved hypothetical protein	1.49212	0.0404996	1.83342	0.00658986
RL_RS03070	RL0585	0	putative RibD family protein	0.966445	0.00678186	0.3992	0.237692
RL_RS03075	RL0586	0	putative transmembrane protein	0.898021	0.0673067	1.6823	0.000220647
RL_RS03080	RL0587	0	putative transmembrane protein	1.11713	0.0365234	1.63412	0.000952602
RL_RS03085	RL0588	0	putative peptidoglycan binding protein	0.52532	0.0881011	0.313707	0.28664
RL_RS03090	RL0589	0	conserved hypothetical protien	-0.415293	0.0687039	-0.0206698	0.928035
RL_RS03095	RL0590	0	putative short-chain dehydrogenase/reductase	-0.045708	0.769237	-0.353032	0.0149153
RL_RS03100	RL0591	0	putative acyl-CoA dehydrogenase	-1.49577	0.00637267	-1.29597	0.011201
RL_RS03105	RL0592	0	putative thiolase	-0.395129	0.185735	-0.341194	0.240953
RL_RS03110	RL0593	0	conserved hypothetical protein	-0.149981	0.616224	-0.158339	0.58474
RL_RS03115	RL0594	0	putative fatty oxidation complex subunit	-0.487349	0.0891407	-0.41438	0.12634
RL_RS03120	RL0595	cspA1	putative cold shock protein	1.19058	0.0796194	1.1093	0.081686
RL_RS03125	RL0596	0	putative MarR family transcriptional regulator	-3.4245	1.9928e-05	-3.42046	2.44241e-06
RL_RS03130	RL0597	0	conserved hypothetical protein	-2.37009	0.000323764	-2.73421	4.87817e-06
RL_RS03135	RL0598	0	conserved hypothetical protein	-3.1542	0.000602051	-3.75731	7.43344e-06
RL_RS03140	RL0599	0	putative transmembrane efflux protein	-1.73709	0.000735698	-0.431381	0.373206
RL_RS03145	RL0600	0	putative TetR family transcriptional regulator	-0.143329	0.371144	0.173206	0.259876
RL_RS03150	RL0601	0	putative two component sensor/regulator; fused sensor/regulator (transmembrane)	-0.973925	0.00315306	-1.04205	0.000669839
RL_RS03155	RL0602	0	putative transmembrane ionic channel	0.0270884	0.894388	0.0308849	0.879743
RL_RS03160	RL0603	0	putative aminotransferase	-0.121168	0.461683	1.04634	2.7078e-12
RL_RS03165	RL0604	0	putative UDP-glucose 4-epimerase	0.19688	0.538604	-0.00191743	0.995664
RL_RS03170	RL0605	0	putative GGDEF/EAL sensory box protein	0.73424	0.078564	0.946213	0.0156691
RL_RS03175	RL0606	0	putative enoyl-CoA hydratase	0.41062	0.1164	0.551214	0.0278426
RL_RS03180	RL0607	uvrD	putative ATP-dependent helicase UvrD	0.812659	0.018422	0.723026	0.0235994
RL_RS03185	RL0608	0	conserved hypothetical exported protein	0.525883	0.198939	-0.22274	0.590652
RL_RS03190	RL0609	0	conserved hypothetical protein	-2.77012	0.000355858	-3.08571	1.32805e-05
RL_RS03195	RL0610	0	hypothetical exported protein	-1.59987	0.0356845	-0.415918	0.569376
RL_RS03200	RL0610A	0	conserved hypothetical protein	-2.66578	0.000564405	-3.36204	1.68193e-06
RL_RS03205	RLt57	0	0	1.58332	NA	1.39221	NA
RL_RS03210	0	0	0	0.704946	0.0512893	0.776694	0.02069
RL_RS03215	RL0611	murA	putative UDP-N-acetylglucosamine 1-carboxyvinyltransferase (enoylpyruvate transferase) (udp-n-acetylglucosamine enolpyruvyl transferase) (ept)	1.21063	0.0909332	2.3906	0.000406059
RL_RS03220	RL0612	0	conserved hypothetical protein	0.386664	0.159762	0.553432	0.0367105
RL_RS03225	RL0613	hisD1	putative histidinol dehydrogenase	0.788779	0.111272	1.05524	0.0259489
RL_RS03230	RL0614	0	conserved hypothetical protein	0.702717	0.0967059	0.960409	0.0168853
RL_RS03235	RL0615	0	putative arsenate reductase	0.139446	0.649596	0.461342	0.105654
RL_RS03240	RL0616	infA	putative translation initiation factor	1.07998	0.0587234	1.61061	0.0024475
RL_RS03245	RL0617	0	putative Maf septum inhibitor protein	0.780597	0.0799324	0.921006	0.0275179
RL_RS03250	RL0618	0	conserved hypothetical protein	0.589343	0.0802481	1.12966	0.000334608
RL_RS03255	RLt46	0	0	1.50088	NA	1.01488	NA
RL_RS03260	RL0619	0	conserved hypothetical protein	-1.62166	0.00190064	-1.42627	0.00330016
RL_RS03265	RL0620	0	conserved hypothetical protein	-1.50465	0.00302062	-1.4257	0.00252169
RL_RS03270	RL0621	0	putative insertion element related protein	-0.934866	0.012555	-0.611673	0.0778064
RL_RS03275	RL0622	tobE	putative HlyD family secretion protein	-0.666673	0.0779911	-0.651777	0.0663312
RL_RS03280	RL0623	tobD	putative transmembrane component of ABC transporter	-0.115037	0.56716	0.0793601	0.687725
RL_RS03285	RL0624	0	conserved hypothetical protein	0.194424	0.43125	0.72914	0.00155186
RL_RS03290	RL0625	0	conserved hypothetical protein	-1.31448	0.00380623	-1.23548	0.00349435
RL_RS03305	RL0627	0	putative LuxR/GerE family transcriptional regulator	0.399641	0.073121	-0.557863	0.00818493
RL_RS03315	RL0628	0	putative AraC family transcriptional regulator (activator)	-0.62587	0.00272709	-0.565404	0.00364693
RL_RS03320	RL0629	0	putative SBP of ABC transporter CUT2	-1.43727	0.00171535	-2.26256	6.38625e-08
RL_RS03325	RL0630	0	putative ATP-binding:ATP-binding (ABC:ABC) component of ABC transporter CUT2	-0.851458	0.0179729	-1.46494	9.79589e-06
RL_RS03330	RL0631	0	putative permease component of ABC transporter CUT2	-0.16998	0.467851	-0.435255	0.0518524
RL_RS03335	RL0632	0	putative sugar isomerase	0.365687	0.100908	-0.44321	0.0402156
RL_RS03340	0	0	0	-4.11447	0.000140254	-4.60482	2.42585e-06
RL_RS03345	RL0634	0	putative short-chain dehydrogenase	-2.21173	0.000711015	-2.67124	7.59134e-06
RL_RS03350	RL0635	0	putative ATP-binding component of ABC transporter CUT1	-0.36032	0.141106	-1.27888	4.34806e-08
RL_RS03355	RL0636	0	putative transmembrane protein	-0.376643	0.105256	-1.27793	2.18914e-08
RL_RS03360	RL0637	0	putative permease component of ABC transporter CUT1	-3.1663	2.87363e-05	-3.89691	9.65961e-09
RL_RS03365	RL0638	0	putative permease component of ABC transporter CUT1	-0.0692044	0.861396	-1.17518	0.00158629
RL_RS03370	RL0639	0	putative SBP of ABC transporter CUT1	-0.384327	0.315498	-2.53278	9.42868e-13
RL_RS03375	RL0640	0	putative xylose isomerase	-0.291544	0.090511	-1.92769	4.08891e-33
RL_RS03380	RL0641	0	putative ROK family transcriptional regulator	-0.890928	0.00648268	-1.83106	9.30363e-10
RL_RS03385	RL0642	0	putative PfkB family sugar kinase	-1.01257	0.0113375	-1.57289	2.10842e-05
RL_RS03390	RL0643	agaZ2	putative tagatose 6-phosphate kinase	-0.850724	0.0149695	-1.12828	0.000508618
RL_RS03395	RL0644	rbtD	putative ribitol 2-dehydrogenase	-0.269169	0.228058	-0.954122	1.01142e-05
RL_RS03400	RL0645	0	putative short-chain dehydrogenase/reductase	-0.939721	0.0121932	-1.55273	6.65949e-06
RL_RS03405	RL0646	0	putative aldolase	-0.312418	0.159045	-0.372139	0.0824477
RL_RS03410	RL0647	0	putative GFO/IDH/MocA family oxidoreductase	-0.969641	0.00220069	-1.25309	1.83975e-05
RL_RS03415	RL0648	0	conserved hypothetical protein	-0.368767	0.132193	-0.557134	0.0190131
RL_RS03420	RL0649	0	putative PfkB family sugar kinase	-0.168239	0.269516	-0.369838	0.0133832
RL_RS03425	RL0650	0	putative sorbitol dehydrogenase	-0.0228651	0.902788	-0.740242	3.50673e-05
RL_RS03430	RL0651	0	putative alcohol dehydrogenase	-2.81966	0.000150706	-3.0367	6.79568e-06
RL_RS03435	RL0652	0	putative LacI family transcriptional regulator (repressor)	-0.98791	0.0139545	-0.840948	0.0240411
RL_RS03440	RL0653	0	hypothetical protein	-0.93404	0.0102194	-0.8636	0.0108269
RL_RS03445	RL0654	0	conserved hypothetical protein	-0.698684	0.0239854	-0.37841	0.186688
RL_RS03450	RL0655	0	conserved hypothetical protein	0.00434759	0.990568	0.333332	0.313637
RL_RS03455	RL0656	0	putative mannosyltransferase/glycosyltransferase	0.393461	0.132812	0.39119	0.124033
RL_RS03460	RL0657	0	conserved hypothetical protein (AIR family )	-1.22229	0.00328273	-1.42812	0.000231093
RL_RS03465	RL0658	0	conserved hypothetical protein	-2.10672	0.00089896	-2.2266	0.000147592
RL_RS03470	RL0659	0	conserved hypothetical protein	0.0174524	0.931691	-0.264358	0.169682
RL_RS03475	RL0660	0	putative nitrilase	-0.796771	0.0238761	-0.821745	0.0127292
RL_RS03480	RL0661	0	conserved hypothetical protein	-0.08289	0.855399	0.646052	0.117212
RL_RS03490	RL0662	0	putative lipase alpha/beta hydrolase family	0.448211	0.13261	1.04198	0.00025627
RL_RS03495	RL0663	0	conserved hypothetical protein	0.725789	0.063941	1.82303	3.6082e-07
RL_RS03500	RL0664	0	putative transmembrane acyltransferase (lipid metabolism)	1.28587	0.0563553	2.12852	0.000656272
RL_RS03505	RL0665	0	putative transmembrane exopolysaccharide production protein	0.973793	0.0581358	1.70172	0.000352948
RL_RS03510	RL0666	0	putative exported lipase	0.0140637	0.9317	0.589846	7.49489e-05
RL_RS03515	RL0667	0	conserved hypothetical protein	-2.13551	0.00390129	-2.81353	3.89319e-05
RL_RS03520	RL0668	0	conserved hypothetical protein	-2.71046	0.00415926	-3.05221	0.000517748
RL_RS03525	RL0669	0	putative stress-induced protein	-0.965137	0.000247315	-1.21228	3.86308e-07
RL_RS03530	RL0670	0	conserved hypothetical protein	-0.313207	0.0305917	-0.0899988	0.516205
RL_RS03535	RL0671	0	putative transmembrane protein	-0.235472	0.242289	-0.0562284	0.787093
RL_RS03540	RL0672	0	conserved hypothetical protein	-1.18977	0.00289636	-0.742848	0.0452779
RL_RS03545	RL0673	0	putative two-component sensor/regulator; histidine kinase	0.148328	0.281436	0.623001	1.78049e-06
RL_RS03550	RL0674	0	putative two-component sensor/regulator; transcriptional regulator	-0.199721	0.137134	0.340445	0.00816715
RL_RS03555	RL0675	0	putative two-component sensor/regulator; histidine kinase	0.409574	0.134924	0.794718	0.00263716
RL_RS03560	RL0676	0	putative two-component sensor/regulator; transcriptional regulator	-0.745571	0.00107676	-1.49262	3.55427e-13
RL_RS03565	RL0677	0	putative LuxR/GerE family transcriptional regulator	0.581198	0.104234	0.658138	0.0537032
RL_RS03570	RL0678	0	putative two-component sensor/regulator; transcriptional regulator	0.528552	0.0929915	0.551815	0.0639475
RL_RS03575	RL0679	0	putative two component sensor/regulator; fused sensor/regulator	0.0955502	0.408419	0.477887	1.05042e-05
RL_RS03580	RL0680	secDF2	putative transmembrane export SecD/F family protein SecDF2	-0.985445	0.0280481	-0.647507	0.118702
RL_RS03585	RL0681	0	putative transmembrane protein	-2.739	0.000323764	-2.71442	9.4046e-05
RL_RS03590	RL0682	0	putative transmembrane ion efflux system protein	0.81351	0.158161	0.264586	0.648076
RL_RS03595	RL0683	0	conserved hypothetical protein	0.888713	0.0694908	0.855695	0.0612216
RL_RS03600	RL0684	0	putative transmembrane protein	0.897625	0.0505818	1.23181	0.00382843
RL_RS03605	RL0685	icpA	putative chemoreceptor protein, transducer-like protein	0.40913	0.205449	-0.110783	0.73852
RL_RS03610	RL0686	cheX1	putative chemotaxis related CheX protein	1.05514	0.062617	0.575953	0.280641
RL_RS03615	RL0687	cheY1	putative two-component sensor/regulator; chemotaxis transcriptional regulator CheY	0.771407	0.0990208	0.339227	0.459055
RL_RS03620	RL0688	cheA1	putative chemotaxis protein CheA	0.822317	0.0721124	0.637057	0.13629
RL_RS03625	RL0689	cheW1	putative chemotaxis protein CheW family	0.708387	0.0349048	0.591707	0.0572651
RL_RS03630	RL0690	cheR1	putative chemotaxis protein methyltransferase	-0.301739	0.141903	-0.391603	0.0484263
RL_RS03635	RL0691	cheB1	putative chemotaxis response regulator protein-glutamate methylesterase	1.29486	0.0669551	1.33252	0.0429411
RL_RS03640	RL0692	cheY2	putative chemotaxis protein	1.45048	NA	1.63235	NA
RL_RS03645	RL0693	cheD1	putative chemotaxis related protein	0.956508	0.0255269	1.31699	0.00088316
RL_RS03650	RL0694	0	conserved hypothetical protein	0.774673	0.00680795	1.00383	0.000155568
RL_RS03655	RL0695	fliF	putative flagellar M-ring protein	0.582312	0.291232	-0.557557	0.301152
RL_RS03660	RL0696	visN	putative LuxR/GerE family transcriptional regulator	-0.741578	0.00780259	-1.54467	9.61671e-10
RL_RS03665	RL0697	visR	putative LuxR/GerE family transcriptional regulator	-0.539605	0.00846509	-1.04263	2.47151e-08
RL_RS03670	RL0698	0	putative flagellin related gene	0.262519	0.0865538	0.00625073	0.969263
RL_RS03675	RL0699	flhB	putative flagellar biosynthetic protein	-0.186679	0.438889	-0.272994	0.236898
RL_RS03680	RL0700	fliG	putative flagellar motor switch protein	0.588601	0.109463	0.138814	0.708809
RL_RS03685	RL0701	fliN	putative flagellar motor switch protein	0.686341	0.254246	-0.196327	0.750191
RL_RS03690	RL0702	fliM	putative flagellar motor switch protein	0.452503	0.255012	-0.228687	0.566673
RL_RS03695	RL0703	motA	putative chemotaxis motility protein	0.194866	0.387737	0.447656	0.0365329
RL_RS03700	RL0704	flgF	putative flagella-associated protein FlgF	0.459766	0.183975	0.595705	0.0751026
RL_RS03705	RL0705	fliI	putative flagellum-specific ATP synthase	-1.14364	0.00450598	-1.52141	4.58452e-05
RL_RS03710	RL0706	0	putative flagella-related protein	-0.682222	0.0367322	-1.31449	1.48202e-05
RL_RS03715	RL0707	flgB	putative flagellar basal-body rod protein FlgB	0.644787	0.334784	-0.588931	0.369666
RL_RS03720	RL0708	flgC	putative flagellar basal-body (proximal) rod protein FlgC	-0.602679	0.035799	-1.77345	2.38453e-11
RL_RS03725	RL0709	fliE	putative flagellar hook-basal body complex protein FliE	0.539137	0.452592	-0.20274	0.781887
RL_RS03730	RL0710	flgG	putative flagellar protein FlgG	0.58933	0.337121	-0.296789	0.628621
RL_RS03735	RL0711	flgA	putative flagellar protein precursor FlgA	0.209768	0.700794	-0.38514	0.463823
RL_RS03740	RL0712	flgI	putative flagellar basal body P-ring protein precursor FlgI	-0.789513	0.0167828	-1.20612	7.79812e-05
RL_RS03745	RL0713	motE	flagella motor stator complex	0.368084	0.44093	-0.641645	0.162181
RL_RS03750	RL0714	flgH	putative flagellar basal body L-ring protein precursor FlgH	0.464199	0.412231	-0.0815467	0.888116
RL_RS03755	RL0715	fliL	putative flagella-related protein FliL	0.407424	0.370542	-0.314257	0.486114
RL_RS03760	RL0716	fliP	putative flagellar biosynthetic protein FliP	1.31244	0.0234712	0.955095	0.0748858
RL_RS03765	RL0717	0	conserved hypothetical protein (TPR repeat family)	0.672987	0.0948793	0.029701	0.943242
RL_RS03770	RL0718	flaA	putative flagellin A	0.587317	0.1878	0.38787	0.378578
RL_RS03775	RL0719	flaB	putative flagellin B	1.00966	NA	0.441123	NA
RL_RS03780	RL0720	flaC	putative flagellin A	1.16868	NA	0.895305	NA
RL_RS03785	RL0721	flaD	putative flagellin C	-0.175448	0.321033	-0.538648	0.0015987
RL_RS03790	RL0722	0	conserved hypothetical protein	0.905069	0.241624	0.218873	0.784257
RL_RS03795	RL0723	motB	putative motility protein MotB	0.666215	0.188109	0.2875	0.571486
RL_RS03800	RL0724	motC	putative motility protein precursor MotC	-0.699217	0.00116643	-0.893488	6.51427e-06
RL_RS03805	RL0725	fliK	flagella hook complex, hook-length regulator	0.632897	0.324291	-0.110655	0.867559
RL_RS03810	RL0726	sltF	putative flagella apparatus assembly exported protein SltF	-0.346606	0.240809	-0.987121	0.000665613
RL_RS03815	RL0727	rem	putative two-component sensor/regulator; transcriptional regulator	0.151059	0.468658	-0.444366	0.0247365
RL_RS03820	RL0728	flgE1	putative flagellar hook protein FlgE	0.578182	0.138479	0.0276631	0.946041
RL_RS03825	RL0729	flgK1	putative flagellar hook-associated protein FlgK	0.722138	0.122058	0.240272	0.60658
RL_RS03830	RL0730	flgL1	putative flagellar hook-associated protein FlgK	0.144321	0.54025	-0.154783	0.499574
RL_RS03835	RL0731	flaF	biosynthesis regulation	0.793222	0.0708926	0.4919	0.234208
RL_RS03840	RL0732	flbT	putative flagellar biosynthesis repressor protein, binds to and promotes degradation of flagellar mRNA (post-transcriptional regulation)	0.663485	0.104903	0.442695	0.262016
RL_RS03845	RL0733	flgD	putative flagellar hook formation protein FlgD	-0.0729465	0.681828	-0.314308	0.0587457
RL_RS03850	RL0734	fliQ	putative flagellar biosynthetic protein FliQ	-1.81358	0.00166542	-2.22421	2.78731e-05
RL_RS03855	RL0735	flhA	putative flagellar biosynthesis protein FlhA	0.304279	0.286638	-0.0928307	0.750919
RL_RS03860	RL0736	fliR	putative flagellar biosynthetic protein FliR	0.334586	0.0530959	0.405904	0.0115309
RL_RS03865	RL0737	0	conserved hypothetical protein	0.201581	0.186492	0.470794	0.00138722
RL_RS03870	RL0738	0	conserved hypothetical protein	-0.0837834	0.635877	-0.679887	4.58954e-05
RL_RS03875	RL0739	0	conserved hypothetical protein	0.0170621	0.91936	-0.119773	0.456415
RL_RS03880	RL0740	0	putative transmembrane protein	0.335533	0.145324	0.0934679	0.690338
RL_RS03885	RL0741	0	putative WecB family glycosyltransferase	-0.573023	0.0135821	-0.632977	0.0033331
RL_RS03890	RL0742	0	putative transmembrane succinoglycan biosynthesis transport protein	0.578763	0.0802145	0.698073	0.0246014
RL_RS03895	RL0743	0	putative folate-dependent dehydrogenase/hydrolase/synthetase protein	0.454139	0.123952	0.28123	0.32977
RL_RS03900	RL0744	aglR	putative LacI family transcriptional regulator (repressor)	-0.328102	0.139248	-1.74847	3.10794e-17
RL_RS03905	RL0745	aglE	putative SBP of ABC transporter CUT1 alpha-glucoside-transporter (S. mel SBP homologue SMc03061 (agl) induced by maltotriose, turanose)	0.243485	0.506526	-1.82516	7.51929e-08
RL_RS03910	RL0746	aglF	putative permease component of ABC transporter CUT1 alpha-glucoside-transporter (S. mel SBP homologue SMc03061 (agl) induced by maltotriose, turanose)	0.71567	0.15178	-0.836117	0.0828927
RL_RS03915	RL0747	aglG	putative permease component of ABC transporter CUT1 alpha-glucoside-transporter (S. mel SBP homologue SMc03061 (agl) induced by maltotriose, turanose)	0.835312	0.173684	-0.910635	0.125046
RL_RS03920	RL0748	aglA1	putative alpha-glucosidase	1.00756	0.137179	-0.648633	0.328619
RL_RS03925	RL0749	aglK	putative ATP-binding component of ABC transporter CUT1 alpha-glucoside-transporter	0.569921	0.218258	-0.398013	0.383572
RL_RS03930	RL0750	0	conserved hypothetical protein	1.62599	NA	1.42546	NA
RL_RS03935	RL0751	edd	putative phosphogluconate dehydratase	0.625572	0.0942824	6.04382	9.49706e-76
RL_RS03940	RL0752	pgl	putative 6-phosphogluconolactonase	1.15064	0.0979978	5.83138	1.47463e-20
RL_RS03945	RL0753	zwf1	putative glucose-6-phosphate 1-dehydrogenase	1.27161	0.0942824	6.06932	8.96175e-19
RL_RS03950	RL0754	ordL	putative oxidoreductase	0.873017	0.0554662	1.4475	0.000609805
RL_RS03955	RL0755	0	putative glutamine synthetase	0.618721	0.124867	1.05754	0.00638217
RL_RS03960	RL0756	0	conserved hypothetical protein	1.18734	0.0913137	1.30008	0.0506922
RL_RS03965	RL0757	mcpZ	putative methyl-accepting chemotaxis protein McpZ	0.735038	0.146387	0.401151	0.422461
RL_RS03970	RL0758	mcpI	putative methyl-accepting chemotaxis protein McpI	1.16293	0.0486595	1.32715	0.0152709
RL_RS03975	0	0	0	0.751079	0.0461973	1.01305	0.00367967
RL_RS03980	RL0759	0	putative LysR family transcriptional regulator	-0.610018	0.023629	0.077678	0.770159
RL_RS03985	RL0760	0	conserved hypothetical protein	0.208615	0.804379	1.22949	0.114018
RL_RS03990	RL0761	aceA	putative isocitrate lyase	-0.356622	0.571506	0.930725	0.114585
RL_RS03995	RL0762	0	putative XRE family (HipB) transcriptional regulator	-3.23676	4.98899e-05	-3.04952	2.67556e-05
RL_RS04000	RL0763	0	putative SBP of ABC transporter POPT putrescine transporter	0.567348	0.128338	0.906424	0.0115961
RL_RS04005	RL0764	0	putative ATP-binding component of ABC transporter POPT putrescine-binding	0.288227	0.466583	0.777455	0.0376639
RL_RS04010	RL0765	0	putative permease component of ABC transporter POPT putrescine transporter	-0.20114	0.197293	0.180878	0.231516
RL_RS04015	RL0766	0	putative permease component of ABC transporter POPT putrescine transporter	0.611459	0.16457	1.06158	0.0123323
RL_RS04020	RL0767	0	conserved hypothetical exported protein	0.860898	0.0755823	1.0385	0.0220612
RL_RS04025	RL0768	acsA1	putative acetoacetyl-coenzyme A synthetase	0.618908	0.115219	0.834087	0.0266478
RL_RS04030	RL0769	cbrA	putative two-component sensor/regulator; histidine kinase	0.368963	0.339317	0.791749	0.0316349
RL_RS04035	RL0770	0	putative phasin, phasin-2 superfamily	1.08474	NA	1.62862	NA
RL_RS04040	RLt30	0	0	0.638175	0.0744366	0.979084	0.00338336
RL_RS04045	RL0771	0	putative nucleotidyltransferase	0.597612	0.0633871	0.638151	0.0328652
RL_RS04050	RL0772	traAch	putative conjugal transfer protein TraA	-0.136238	0.407232	-0.0543407	0.743203
RL_RS04055	RL0773	0	conserved hypothetical protein	-3.42002	0.000573087	-3.42262	0.000172702
RL_RS04060	RL0774	0	putative LysR family transcriptional regulator	-1.68088	0.0122275	-1.63121	0.00879132
RL_RS04065	RL0775	0	conserved hypothetical protein	1.10195	0.111081	0.701978	0.296089
RL_RS04070	RL0776	0	malonic semialdehyde oxidative decarboxylase	0.136881	0.539819	-0.57278	0.00643341
RL_RS04075	RL0777	rirA	putative Rrf2 family transcriptional regulator (activator/repressor)	-0.335824	0.0749989	-0.136307	0.452163
RL_RS04080	RL0778	dppA	putative SBP of ABC transporter PepT dipeptide transporter (S. mel SBP homologue SMc00786 induced by CAS, hydroxyproline)	1.00409	0.113619	0.95921	0.114753
RL_RS04085	RL0779	dppB	putative permease component of ABC transporter PepT dipeptide transporter (S. mel SBP homologue SMc00786 induced by CAS, hydroxyproline)	0.841279	0.0871048	0.895848	0.0535454
RL_RS04090	RL0780	dppC	putative permease component of ABC transporter PepT dipeptide transporter (S. mel SBP homologue SMc00786 induced by CAS, hydroxyproline)	1.00079	0.121075	0.929747	0.133842
RL_RS04095	RL0781	dppD	putative ATP-binding component of ABC transporter PepT dipeptide transporter (S. mel SBP homologue SMc00786 induced by CAS, hydroxyproline)	0.931658	0.149451	0.6135	0.333224
RL_RS04100	RL0782	dppF	putative ATP-binding component of ABC transporter PepT dipeptide transporter (S. mel SBP homologue SMc00786 induced by CAS, hydroxyproline)	1.11323	0.0780512	0.833313	0.16019
RL_RS04105	RL0783	idnK1	putative gluconokinase	0.700369	0.173508	0.282136	0.58474
RL_RS04110	RL0784	0	putative D-amino acid dehydrogenase small subunit	0.741481	0.0400432	0.854385	0.0107247
RL_RS04115	RL0785	0	putative transmembrane protein	-0.277992	0.370912	-0.329857	0.273042
RL_RS04120	RL0786	0	conserved hypothetical protein	-0.70034	0.0309948	-0.724204	0.0161821
RL_RS04125	RL0787	0	conserved hypothetical protein with TPR domain (involved in protein-protein interactions in a variety of cellular functions)	-1.69496	0.0033172	-1.98377	0.000210862
RL_RS04130	RL0788	ecfB	putative RNA polymerase ECF sigma factor, family ECF26	-0.927453	0.0178292	-0.744426	0.0398593
RL_RS04135	RL0789	asfB	putative transmembrane anti-sigma factor (COG5662)	-0.0382134	0.804884	0.365966	0.0100363
RL_RS04140	RL0790	0	putative rhizobiocin	-0.171642	0.200997	0.0347853	0.801996
RL_RS04150	RL0792	0	putative transposase	-0.517752	0.057971	-0.575619	0.0235058
RL_RS04160	RL0794	0	putative lipopolysaccharide biosynthesis protein	1.0889	0.12291	1.18068	0.0817256
RL_RS04165	RL0795	0	putative glucose-1-phosphate thymidylyltransferase	1.16204	0.0923476	1.19376	0.0674734
RL_RS04170	RL0795A	0	conserved hypothetical protein	0.728024	0.0982655	0.903975	0.030628
RL_RS04175	RL0797	0	putative transmembrane protein	0.904489	0.0826465	1.25377	0.010624
RL_RS04180	RL0798	0	conserved hypothetical protein	0.524059	0.139182	1.00288	0.00334531
RL_RS04185	RL0799	0	putative hexapeptide repeat transferase	0.81959	0.108356	1.35645	0.00542273
RL_RS04190	RL0800	0	conserved hypothetical protein	0.913066	0.109463	1.17682	0.0306709
RL_RS04195	RL0801	0	putative transmembrane glycosyl transferase	0.314684	0.166402	0.411232	0.0607382
RL_RS04200	RL0802	0	putative deoxygenase	0.843432	0.0830145	0.907904	0.0473748
RL_RS04205	RL0803	0	conserved hypothetical protein	0.858458	0.0872768	0.868367	0.0668985
RL_RS04210	RL0804	0	conserved hypothetical protein	0.610073	0.0795468	0.732812	0.0247919
RL_RS04215	RL0805	0	putative transmembrane protein	1.0706	0.0689921	1.61252	0.0033483
RL_RS04220	RL0806	0	putative transmembrane protein	0.323867	0.176907	0.623414	0.00720263
RL_RS04225	RL0808	0	conserved hypothetical protein	0.88099	0.117273	1.17068	0.0297806
RL_RS04230	RL0809	0	putative transmembrane protein	0.645151	0.166095	0.310272	0.509379
RL_RS04235	RL0810	0	putative polysaccharide biosynthesis protein	0.339281	0.0518207	0.461109	0.00441963
RL_RS04240	RL0810A	0	conserved hypothetical protein	1.20069	0.101227	1.0876	0.118863
RL_RS04245	RL0811	0	putative glycosyltransferase	0.840296	0.0690552	1.00597	0.019789
RL_RS04250	RL0811A	0	putative glycosyltransferase	0.18821	0.185735	0.319667	0.0202152
RL_RS04255	RL0813	0	putative UDP-glucose-4-epimerase (putative dTDP-glucose 4,6-dehydratase)	1.00641	0.0654669	0.969251	0.0565576
RL_RS04260	RL0814	0	conserved hypothetical protein	0.640151	0.0891407	0.849095	0.0170938
RL_RS04265	RL0815	0	putative acetyltransferase	0.744353	0.0845988	0.806725	0.0472971
RL_RS04270	RL0816	0	conserved hypothetical protein	0.629685	0.0527652	0.760028	0.0117644
RL_RS04275	RL0817	0	putative transmembrane protein	0.538752	0.0460775	0.752883	0.00263716
RL_RS04280	RL0818	0	putative lipopolysaccharide biosynthesis protein	0.693312	0.085952	0.90719	0.0171915
RL_RS04285	RL0819	0	putative imidazole glycerol phosphate synthase subunit	0.757761	0.0869762	0.959365	0.0217441
RL_RS04290	RL0820	hisH2	putative imidazole glycerol phosphate synthase subunit (igp synthase glutamine amidotransferase subunit)	0.273422	0.0997579	0.447853	0.0046391
RL_RS04295	RL0821	0	putative O-antigen transporter	0.923179	0.0673156	1.07653	0.0221531
RL_RS04300	RL0822	0	putative DegT family aminotransferase	0.615287	0.0559252	0.668079	0.0253457
RL_RS04305	RL0823	0	putative hexapeptide repeat acetyltransferase	0.969238	0.0818124	1.14799	0.0281635
RL_RS04310	RL0824	0	putative oxidoreductase	0.803202	0.096943	1.26893	0.00578889
RL_RS04315	RL0825	gmd	putative GDP-mannose 4,6-dehydratase (GDP-d-mannose dehydratase)	1.35405	NA	1.72201	NA
RL_RS04320	RL0826	fcl	putative GDP-L-fucose synthetase	1.30686	NA	1.52874	NA
RL_RS04325	RL0827	0	putative insertion sequence-related protein	-0.591453	0.120099	-0.482733	0.188009
RL_RS04330	RL0828	0	putative transmembrane protein	-2.64909	0.000775768	-2.3791	0.00111054
RL_RS04335	RL0829	0	conserved hypothetical protein	0.536364	0.0975115	0.308095	0.326006
RL_RS04340	RL0830	0	hypothetical protein	-0.327985	0.42749	-0.959989	0.0154959
RL_RS04345	RL0831	0	hypothetical protein	-2.102	0.00252081	-2.71698	2.33278e-05
RL_RS04350	RL0832	0	putative DNA ligase	0.146461	0.599296	2.47193	3.28605e-24
RL_RS04365	0	0	0	0.231524	0.563808	-0.0326375	0.939246
RL_RS04370	RL0836	0	putative insertion sequence ATP-binding protein	-0.222686	0.146591	-0.07483	0.627675
RL_RS04380	RL0837	0	hypothetical protein	0.390891	0.29551	0.557484	0.121124
RL_RS04385	RL0838	0	conserved hypothetical protein	-0.0577629	0.761335	0.728801	2.06195e-05
RL_RS04390	RL0840	0	hypothetical protein	0.694296	0.0683405	1.88392	4.96977e-08
RL_RS04395	RL0841	0	conserved hypothetical protein	0.643018	0.0124348	0.350548	0.146935
RL_RS04400	RLt23	0	0	1.01553	0.485102	0.0490458	0.97449
RL_RS04405	RL0842	0	putative guanosine-5'-triphosphate,3'-diphosphate pyrophosphatase	-0.116819	0.500041	0.114854	0.497456
RL_RS04410	RL0843	0	putative ribosomal RNA methyltransferase/cell division FtsJ protein	0.786647	0.0803081	0.864891	0.0405193
RL_RS04415	RL0844	0	conserved hypothetical protein	-0.289011	0.021908	-0.208505	0.0749888
RL_RS04420	RL0845	0	putative transmembrane MFS family permease	0.609757	0.0326402	0.47652	0.0719912
RL_RS04425	RL0846	0	conserved hypothetical protein	0.246628	0.0676738	-0.214745	0.0908144
RL_RS04430	RL0847	guaB	putative inosine-5'-monophosphate dehydrogenase	1.23065	NA	1.69024	NA
RL_RS04435	RL0848	0	putative transmembrane protein	0.452336	0.0136735	1.20427	1.3235e-13
RL_RS04440	RL0849	0	putative transmembrane protein	-0.771943	0.0284982	-0.226188	0.501746
RL_RS04445	RL0850	0	putative TetR family transcriptional regulator	-0.146931	0.418408	-0.16746	0.340531
RL_RS04450	RL0851	0	putative LysR family transcriptional regulator	-0.984434	0.00272709	-0.760636	0.012684
RL_RS04455	RL0852	0	conserved hypothetical protein	0.0945667	0.788663	3.25686	5.36927e-26
RL_RS04460	RL0853	0	conserved hypothetical protein	-1.14759	0.00185998	-0.841863	0.0139342
RL_RS04465	RL0854	0	conserved hypothetical protein	-2.74183	0.000261085	-3.14963	3.67253e-06
RL_RS04470	RL0855	gshA	putative gamma-glutamylcysteine synthetase precursor	0.918492	0.0779711	1.08286	0.0265137
RL_RS04475	RL0856	0	conserved hypothetical protein	1.27241	NA	1.3212	NA
RL_RS04480	RL0857	pit1	putative transmembrane inorganic phosphate transporter	0.184934	0.267753	-0.104091	0.532209
RL_RS04485	RL0858	0	putative Nudix family protein (phosphohydrolases)	-1.33449	0.0139999	-1.84642	0.000235249
RL_RS04490	RL0859	0	putative LysR family transcriptional regulator (shows homol with tryptophan catabolism transcriptional activator?)	-0.620133	0.0467923	-0.436522	0.131348
RL_RS04495	RL0860	0	putative adenosylhomocysteinase (S-adenosyl-L-homocysteine hydrolase)	-0.467757	0.053679	-0.00965202	0.969263
RL_RS04500	RL0861	0	putative alcohol dehydrogenase	-0.395891	0.151605	-0.753116	0.0055857
RL_RS04505	RL0862	0	putative LysR family transcriptional regulator	0.00358491	0.985214	-0.1901	0.278411
RL_RS04510	RL0863	0	putative LysR family transcriptional regulator	0.811197	0.109979	0.623319	0.202135
RL_RS04515	RL0864	glcD	putative glycolate oxidase subunit	-0.696301	0.0251445	-0.807712	0.00502697
RL_RS04520	RL0865	glcE	putative glycolate oxidase subunit	-0.505362	0.0620769	-0.715958	0.00454652
RL_RS04525	RL0866	glcF	putative glycolate oxidase iron-sulfur subunit	0.227291	0.369769	0.117944	0.639942
RL_RS04530	RL0867	0	conserved hypothetical protein	1.23664	0.0640513	0.907543	0.145383
RL_RS04535	RL0868	0	lipid A oxidase	1.00545	0.211493	1.23261	0.112463
RL_RS04540	RL0869	ldt2	putative exported ErfK/YbiS/YhnG protein	1.23812	NA	1.56375	NA
RL_RS04545	RL0870	ldt3	putative ErfK/YbiS/YhnG family protein	1.32807	0.0438759	1.95272	0.00139196
RL_RS04550	RL0871	tag	putative DNA-3-methyladenine glycosylase I	0.391485	0.140699	0.47889	0.0614807
RL_RS04555	RL0872	0	conserved hypothetical exported protein	0.196964	0.25684	0.0542416	0.761867
RL_RS04560	RL0873	0	putative haloacid dehydrogenase hydrolase	-0.0507226	0.777226	0.668811	4.56038e-05
RL_RS04570	RL0874	0	putative aldo-keto reductase	0.248935	0.467365	-0.688453	0.0337834
RL_RS04575	RL0875	0	conserved hypothetical protein	0.109201	0.737029	0.158333	0.614751
RL_RS04580	RL0875A	0	hypothetical protein	-0.53222	0.00632336	-0.422483	0.0201731
RL_RS04585	RL0876	0	conserved hypothetical protein	0.334548	0.134546	0.097312	0.671648
RL_RS04590	RL0877	0	putative histidyl-tRNA synthetase	0.959425	0.159888	1.50691	0.0220959
RL_RS04595	RL0878	hisZ	putative ATP phosphoribosyltransferase regulatory subunit	0.866398	0.105818	1.6054	0.00171404
RL_RS04600	RL0879	hisG	putative ATP phosphoribosyltransferase	0.966852	0.183044	1.61609	0.0213206
RL_RS04605	RL0880	0	putative transmembrane quinol oxidase subunit	-1.66902	0.00839991	-1.63904	0.00540733
RL_RS04610	RL0881	0	putative glutathione S-transferase	0.629117	0.12889	1.18372	0.00300158
RL_RS04615	RL0882	0	conserved hypothetical protein	0.763459	0.114717	0.921489	0.0469742
RL_RS04620	RL0883	groLch1	putative 60 kda chaperonin (protein cpn60)	1.24098	0.112808	1.63766	0.0286497
RL_RS04625	RL0884	groSch1	putative 10 kda chaperonin (protein cpn10)	0.151324	0.653267	0.393169	0.212596
RL_RS04630	RL0885	0	putative hydrolase	0.778496	0.065888	1.38509	0.000425216
RL_RS04635	RL0886	ribF	putative riboflavin biosynthesis protein	1.06276	0.0808588	1.54735	0.00684947
RL_RS04640	RL0887	0	putative plasmid stability protein	0.00188285	0.993386	0.168572	0.410421
RL_RS04645	RL0888	0	conserved hypothetical protein	-0.743451	0.0295027	-0.758559	0.01657
RL_RS04650	RL0889	ileS	putative isoleucyl-tRNA synthetase	1.32991	NA	1.69961	NA
RL_RS04655	RL0890	0	conserved hypothetical protein	1.04006	0.093686	2.20278	0.000168938
RL_RS04660	RL0891	0	putative nitrogen fixation symbiosis related protein	0.977884	0.100409	1.57359	0.00548035
RL_RS04665	RL0892	0	putative ribosomal large subunit pseudouridine synthase B	0.601062	0.217067	0.94734	0.043906
RL_RS04670	RL0893	0	conserved hypothetical protein	0.788906	0.121774	1.21352	0.0131844
RL_RS04675	RL0894	0	putative patatin family protein	-0.138168	0.619761	-0.272123	0.301243
RL_RS04680	RL0895	0	conserved hypothetical protein	-0.195597	0.402063	-0.342291	0.127302
RL_RS04685	RL0896	0	putative transmembrane transporter protein	0.11295	0.81845	0.0799786	0.870686
RL_RS04690	RL0897	0	conserved hypothetical protein	0.83215	0.21468	0.948182	0.144074
RL_RS04695	RL0898	0	putative glutathione-regulated cation-efflux system protein	0.767918	0.013427	0.630837	0.0284857
RL_RS04700	RL0899	0	putative maturation protein	-0.351246	0.0929915	-0.839029	1.97482e-05
RL_RS04705	RL0900	0	putative cysQ, an inositol monophosphatase family protein (controls internal levels of PAPS, an intermediate in cysteine biosynth)	0.155185	0.241624	0.101287	0.441606
RL_RS04710	0	0	0	0.650899	0.0625279	1.02884	0.00156634
RL_RS04715	RL0902	kdtA	putative 3-deoxy-d-manno-octulosonic-acid transferase	1.30074	0.052451	1.86982	0.00266042
RL_RS04720	RL0903	gph	putative phosphoglycolate phosphatase	1.09118	0.0444951	1.86	0.000205167
RL_RS04725	RL0904	lpxK	putative tetraacyldisaccharide 4'-kinase	0.935533	0.109973	1.26882	0.0235058
RL_RS04730	RL0905	0	putative GntR family transcriptional regulator	-0.359167	0.226456	-0.142217	0.634249
RL_RS04735	RL0906	0	putative permease component of ABC transporter CUT2	0.101164	0.568947	0.119716	0.48714
RL_RS04740	RL0907	0	putative ATP-binding component of ABC transporter CUT2	0.91736	0.030753	0.643273	0.10334
RL_RS04745	RL0908	0	putative SBP of ABC transporter CUT2	0.46658	0.0825796	-0.0105568	0.970299
RL_RS04750	0	0	0	0.00529302	0.974289	0.289797	0.0461637
RL_RS04755	RL0910	mutL	putative DNA mismatch repair protein	-1.46044	0.00962504	-1.75831	0.000788218
RL_RS04760	RL0911	0	putative two-component sensor/regulator; histidine kinase	0.294251	0.0929915	0.308054	0.0632069
RL_RS04765	RL0912	0	putative GGDEF/EAL sensory box protein	-0.708681	0.0302629	-0.932589	0.00210093
RL_RS04770	RL0913	0	putative PRC family protein	-2.93614	0.00469446	-4.19999	1.1624e-05
RL_RS04775	RL0914	0	conserved hypothetical protein	-0.581364	0.0058953	-1.4075	1.12784e-13
RL_RS04780	RL0915	dgoA	putative 2-dehydro-3-deoxy-6-phosphogalactonate aldolase	-1.19389	0.00114617	-1.25854	0.000207131
RL_RS04785	RL0916	dgoK	putative 2-dehydro-3-deoxygalactonokinase	-2.75828	0.000139463	-2.93275	7.77963e-06
RL_RS04790	RL0917	0	putative nodulation protein, 3-oxoacyl-(acyl carrier protein) reductase	-5.27487	3.65956e-07	-5.48127	4.99182e-09
RL_RS04795	RL0918	0	putative IclR family transcriptional regulator	-2.72092	2.73624e-05	-3.07005	1.50139e-07
RL_RS04800	RL0919	0	putative LuxR/GerE family transcriptional regulator	0.00991073	0.953797	-0.489597	0.00187387
RL_RS04805	RL0920	0	putative ATP-binding mrp family protein	-0.576016	0.00132242	-1.2023	6.41773e-14
RL_RS04810	RL0921	0	putative cationic transport protein, CorA family	1.06221	NA	0.937616	NA
RL_RS04815	RL0922	kup1	putative potassium uptake transport system protein	0.21863	0.29016	0.420118	0.0343469
RL_RS04820	RL0923	0	putative hydrolase	1.45294	0.0626887	1.4566	0.0449041
RL_RS04825	RL0924	atpI	putative ATP synthase protein I	0.903975	0.074636	1.18478	0.0125145
RL_RS04830	RL0925	atpB	putative ATP synthase A chain	1.3292	NA	1.81816	NA
RL_RS04835	RL0926	atpE	putative ATP synthase subunit C	1.47794	NA	1.88648	NA
RL_RS04840	RL0927	atpG2	putative ATP synthase B' chain (subunit II)	1.3035	NA	1.79108	NA
RL_RS04845	RL0928	atpF	putative ATP synthase B chain precursor	1.32535	NA	1.75638	NA
RL_RS04850	RL0930	0	putative ribonuclease HII	0.577029	0.0463156	0.5995	0.0255684
RL_RS04855	RL0931	0	conserved hypothetical protein	-0.338337	0.27969	-1.42294	1.86397e-06
RL_RS04860	RL0932	0	conserved hypothetical protein	-0.10317	0.475503	-0.138729	0.320533
RL_RS04865	RL0933	0	putative transmembrane protein	-7.7063	3.55611e-10	-8.33942	5.9728e-14
RL_RS04870	RL0934	moaB	putative molybdenum cofactor biosynthesis protein B	-3.96827	4.22418e-05	-3.40931	0.000117458
RL_RS04875	RL0935	0	putative kinase	-1.16705	0.0149307	-0.600501	0.177787
RL_RS04880	RL0936	0	conserved hypothetical protein (TPR repeat family)	-0.404219	0.0764478	0.371335	0.082103
RL_RS04885	RL0937	ispB	putative octaprenyl-diphosphate synthase	0.233904	0.552585	0.101704	0.796773
RL_RS04890	RL0938	0	conserved hypothetical protein	0.387315	0.109343	0.38619	0.0962079
RL_RS04895	RL0939	0	conserved hypothetical protein	0.3128	0.109858	0.25116	0.182891
RL_RS04900	RL0940	mntH	putative manganese transport protein	-1.49921	0.00520541	-1.80867	0.000287379
RL_RS04905	RL0941	0	putative peptidase	-0.0397263	0.875563	-1.07111	5.13989e-06
RL_RS04910	RL0942	0	putative transmembrane protein	-2.06033	0.00166542	-2.46357	4.44874e-05
RL_RS04915	RL0943	glyQ	putative glycyl-tRNA synthetase alpha chain	0.95629	0.112808	1.71962	0.00292799
RL_RS04920	RL0944	0	putative LemA like outer membrane protein	0.183066	0.243086	0.0635958	0.689846
RL_RS04925	RL0945	aroA2	putative 3-phosphoshikimate 1-carboxyvinyltransferase	0.671252	0.0961693	0.920742	0.016315
RL_RS04930	RL0946	0	putative transmembrane protein	0.755786	0.07057	0.760061	0.051565
RL_RS04935	RL0947	purD	putative phosphoribosylamine--glycine ligase	0.990392	0.125195	1.3834	0.0259306
RL_RS04940	RL0948	0	conserved hypothetical exported protein	-1.57251	0.00031311	-1.86256	2.38264e-06
RL_RS04945	RL0949	mcpJ	putative methyl-accepting chemotaxis protein McpJ	0.541869	0.0877771	0.804074	0.00733075
RL_RS04950	RL0950	0	conserved hypothetical protein	-0.700521	0.0393581	-0.810473	0.0101711
RL_RS04955	RL0951	glyS	putative glycyl-tRNA synthetase beta chain	1.15356	0.113272	1.36961	0.0496687
RL_RS04960	RL0952	0	putative Tex-like transcriptional accessory factor (N-term domain: poorly defined transcription repressor, C-termdomain: binds S1 RNA)	1.04533	0.0177364	1.76086	1.32276e-05
RL_RS04965	RL0953	cfa2	putative cyclopropane-fatty-acyl-phospholipid synthase	-0.117915	0.696667	-0.537052	0.0566698
RL_RS04970	RL0954	gpmB1	putative phosphoglycerate mutase	-0.867197	0.000517296	-1.48555	3.22452e-11
RL_RS04975	RL0955	0	putative MipA family outer membrane scaffold protein	1.81851	NA	2.0216	NA
RL_RS04980	RL0956	0	putative para-hydroxybenzoate--polyprenyltransferase	0.286492	0.191176	0.653887	0.00204815
RL_RS04985	RL0957	0	conserved hypothetical protein	0.486601	0.102382	0.249328	0.390707
RL_RS04990	RL0958	0	conserved hypothetical protein	0.444262	0.0724293	0.519413	0.0246715
RL_RS04995	RL0959	0	putative FAD-dependent oxidoreductase	0.799061	0.0712174	1.13971	0.00584166
RL_RS05000	RL0960	0	conserved hypothetical protein (Sua5 family)	1.14124	0.062349	1.1396	0.0454011
RL_RS05005	RL0961	0	conserved hypothetical protein	1.11865	0.0352795	1.4347	0.00355794
RL_RS05010	RL0962	0	putative ring hydroxylating dioxygenase subunit	-1.29978	0.00952461	-1.26888	0.00646277
RL_RS05015	RL0963	0	putative transmembrane/surface protein BA14K-like immuno reactive protein	-0.665152	0.125094	0.381276	0.370257
RL_RS05020	RL0964	0	putative Mg2+ transporter protein (uptake and/or export, other ions can be transported), CorA family	0.159276	0.486291	0.869358	5.10114e-05
RL_RS05025	RL0965	0	putative acyl-CoA dehydrogenase	-0.411835	0.161873	-0.0784255	0.796234
RL_RS05030	RL0966	0	putative enoyl-CoA hydratase/isomerase	0.115612	0.605556	0.421624	0.0431131
RL_RS05035	RL0967	0	conserved hypothetical protein	-0.254403	0.187771	-0.449865	0.0165617
RL_RS05040	RL0968	0	conserved hypothetical protein	0.770486	0.0235336	0.628723	0.0468151
RL_RS05045	RL0969	rumA	putative 23S rRNA (uracil-5-)-methyltransferase	0.859072	0.115567	1.00193	0.0553963
RL_RS05050	RL0970	0	putative FtsJ cell division/hemolysin-like protein	1.09458	0.0563977	1.20781	0.0234656
RL_RS05055	RL0971	0	conserved hypothetical exported protein	0.461506	0.0537725	1.0871	6.21756e-07
RL_RS05060	RL0972	mcpK	putative methyl-accepting chemotaxis protein McpK	0.921976	0.111262	0.928829	0.0937172
RL_RS05065	RL0973	dxs	putative 1-deoxy-d-xylulose-5-phosphate synthase	0.438579	0.0489471	1.79263	5.84723e-20
RL_RS05070	RL0974	0	conserved hypothetical protein	0.0590151	0.781596	0.372569	0.0581168
RL_RS05075	RL0975	0	putative short-chain dehydrogenase	0.248383	0.108904	0.0431017	0.787187
RL_RS05080	RL0976	xseB	putative exodeoxyribonuclease VII small subunit	-0.25722	0.271274	-0.483237	0.0320662
RL_RS05085	RL0977	0	putative histone deacetylase-like amidohydrolase	-0.307554	0.133672	-0.826534	2.62854e-05
RL_RS05090	RL0978	0	conserved hypothetical protein	-1.02251	0.00442038	-1.00229	0.0027468
RL_RS05095	RL0979	0	conserved hypothetical protein	-0.326487	0.14493	-0.200503	0.363731
RL_RS05100	RL0980	0	putative metalloprotease M24 family	-0.183195	0.625647	0.255466	0.476524
RL_RS05105	RL0981	0	putative permease component of ABC transporter PAAT	-0.909602	0.0802481	-0.648278	0.184122
RL_RS05110	RL0982	0	putative permease component of ABC transporter PAAT	-1.16311	0.00381548	-1.21345	0.00127931
RL_RS05115	RL0983	0	putative SBP of ABC transporter PAAT	-1.20738	0.00395035	-1.41763	0.000295397
RL_RS05120	RL0984	0	putative ATP-binding component of ABC transporter PAAT	-0.627074	0.211098	-0.696524	0.155268
RL_RS05125	RL0985	0	putative SBP of ABC transporter PAAT	-0.779294	0.0280481	-1.62423	1.32693e-06
RL_RS05130	RL0986	0	putative permease component of ABC transporter PAAT	-0.631415	0.11065	-0.367342	0.339376
RL_RS05135	RL0987	0	conserved hypothetical protein	-0.272787	0.175533	-0.540785	0.00692473
RL_RS05140	RL0988	0	putative GntR family transcriptional regulator	0.114944	0.659867	-0.100802	0.693856
RL_RS05145	RL0989	matR	putative GntR family transcriptional regulator	-0.930194	0.00965714	-0.902974	0.00691321
RL_RS05150	RL0990	matA	putative malonyl-CoA decarboxylase	-0.649833	0.0223671	-0.910718	0.000548198
RL_RS05155	RL0991	matB	putative malonyl-CoA synthetase	-0.52602	0.0472263	-0.708137	0.00405761
RL_RS05160	RL0992	matC	putative transmembrane dicarboxylate (malonate) carrier protein	-0.0704239	0.846357	-0.625487	0.0670546
RL_RS05165	RL0993	0	pseudogene	0.357286	0.424727	0.289068	0.516079
RL_RS05170	RL0994	0	putative hydroxypyruvate reductase	0.375899	0.0542909	0.382852	0.036355
RL_RS05175	RL0995	0	putative tartrate dehydrogenase	-0.309494	0.206825	-0.601142	0.0135268
RL_RS05180	RL0996	0	putative MFS family permease, tartrate transporter; 82% id to tartrate transporter of Agrobacterium vitis which is inducible by tartrate	-0.342004	0.0733156	-0.239236	0.182969
RL_RS05185	RL0997	0	putative LysR family transcriptional regulator, tartrate regulator	-1.80138	2.5583e-05	-2.31896	1.28748e-09
RL_RS05190	RL0998	0	putative methionyl-tRNA synthetase	-0.297909	0.228572	-0.39363	0.100195
RL_RS05195	RL0999	0	putative two-component sensor/regulator; histidine kinase	-0.91108	0.00832315	-1.04788	0.00112393
RL_RS05200	RL1000	0	putative hydrolase	-1.31994	0.00282457	-1.5815	0.000111406
RL_RS05205	RL1001	0	conserved hypothetical protein	-1.85494	0.000848257	-2.17836	1.99691e-05
RL_RS05210	RL1002	bioY	putative transmembrane biotin biosynthesis protein	0.634806	0.130075	1.03087	0.0107833
RL_RS05215	RL1003	bioN	putative permease component of ABC transporter Unclass	-1.28721	0.00745766	-0.966505	0.0303984
RL_RS05220	RL1004	bioM	putative ATP-binding component of ABC transporter Unclass	-0.417463	0.0164287	-0.0489685	0.774742
RL_RS05225	RL1005	0	conserved hypothetical protein	-1.57727	0.00344113	-1.7562	0.000454326
RL_RS05230	RL1006	ribA	putative riboflavin biosynthesis protein	0.401847	0.210041	1.20531	8.92124e-05
RL_RS05235	RL1007	aroC	putative chorismate synthase	0.801625	0.100783	1.52356	0.00104876
RL_RS05240	RL1008	0	putative transmembrane GGDEF/EAL sensory box protein	0.548096	0.0664121	0.609262	0.0283398
RL_RS05245	RL1009	0	conserved hypothetical exported protein	0.942644	0.00168311	2.04442	1.96449e-14
RL_RS05250	RL1010	gpmB2	putative phosphoglycerate mutase	1.32097	0.0654252	2.73454	3.66548e-05
RL_RS05255	RL1011	fabI2	putative enoyl-[acyl-carrier-protein] reductase [NADH] (NADH-dependent enoyl-ACP reductase)	1.20006	NA	3.20858	NA
RL_RS05260	RL1012	cbpA	putative curved DNA-binding protein	0.586213	0.0744366	1.11188	0.000286511
RL_RS05265	RL1013	0	conserved hypothetical protein	0.964318	0.0143844	1.10029	0.0026073
RL_RS05270	RL1014	pdxH	putative pyridoxamine 5'-phosphate oxidase	-0.147448	0.302063	0.284721	0.0376487
RL_RS05275	RL1015	0	putative polysaccharide deacetylase	0.538022	0.0855887	0.792384	0.00726822
RL_RS05280	RL1016	0	putative D-alanyl-D-alanine carboxypeptidase (penicillin-binding protein)	1.33605	0.0802658	2.1825	0.00236894
RL_RS05285	RL1017	0	conserved hypothetical protein	-0.676359	0.0596103	-0.375388	0.265941
RL_RS05290	RL1018	0	putative acetyltransferase	-0.228714	0.286086	-0.613874	0.00306669
RL_RS05295	RL1019	tldD	putative Zn-dependent peptidase U62 modulator of DNA gyrase activity	-0.484745	0.0101665	-1.24961	1.34117e-13
RL_RS05300	RL1020	0	putative invasion associated protein	0.98627	0.045479	1.65498	0.000280225
RL_RS05305	RL1021	ctaC1	putative cytochrome c oxidase polypeptide II precursor (cytochrome aa3 subunit 2)	1.06359	0.123973	1.27178	0.0555886
RL_RS05310	RL1022	ctaD1	putative cytochrome c oxidase polypeptide I (cytochrome aa3 subunit 1)	0.90823	0.116644	1.37516	0.0132572
RL_RS05315	RL1023	ctaB	putative protoheme IX farnesyltransferase (heme o synthase)	0.941545	0.083779	1.43822	0.00506344
RL_RS05325	RL1025	ctaG	putative cytochrome c oxidase assembly protein	1.14657	0.0673156	1.36809	0.0192699
RL_RS05330	RL1026	ctaE1	putative cytochrome c oxidase polypeptide III (cytochrome aa3 subunit 3)	0.925274	0.110342	1.44047	0.00943958
RL_RS05335	RL1027	0	putative phosphotransferase family protein	0.733306	0.000678851	1.25605	7.16424e-11
RL_RS05340	RL1028	0	putative transmembrane protein	-0.196709	0.205203	-0.120439	0.43492
RL_RS05345	RL1029	0	putative transmembrane cytochrome oxidase biogenesis protein	-0.196505	0.343304	-0.00772254	0.971977
RL_RS05350	RL1030	ispH	putative 4-hydroxy-3-methylbut-2-enyl diphosphate reductase	0.924159	0.0984311	1.29509	0.0149405
RL_RS05355	RL1031	thrB	putative homoserine kinase	1.27069	NA	1.59946	NA
RL_RS05360	RL1032	rnhA1	putative ribonuclease HI	1.05831	0.090609	1.32217	0.0253546
RL_RS05365	RL1033	0	conserved hypothetical protein	-2.01258	0.00363709	-1.9429	0.00258518
RL_RS05370	RL1034	0	conserved hypothetical protein	-1.98817	0.0255011	-2.96903	0.00030098
RL_RS05375	RL1035	0	conserved hypothetical protein	-1.4168	0.00570537	-1.27743	0.00749628
RL_RS05380	RL1036	0	conserved hypothetical protein	0.153758	0.326961	0.360319	0.0165179
RL_RS05385	RL1037	0	putative thioredoxin family protein	1.19899	0.0965422	1.0493	0.125777
RL_RS05395	RL1038	0	conserved hypothetical protein	-0.177473	0.204428	-0.658146	1.37624e-06
RL_RS05400	RL1039	0	conserved hypothetical protein	-0.44578	0.00833733	-0.881497	1.65603e-08
RL_RS05405	RL1040	0	putative LysR family transcriptional regulator	-1.19666	0.000711015	-0.951421	0.00352615
RL_RS05410	RL1041	0	putative oxidoreductase/monooxygenase	-0.289451	0.160317	0.117578	0.56662
RL_RS05415	RL1042	0	putative ATP-binding component of ABC transporter PAAT	0.0877172	0.73125	0.478608	0.0429851
RL_RS05420	RL1043	0	putative SBP of ABC transporter PAAT	0.654487	0.0394922	0.804806	0.00624168
RL_RS05425	RL1044	0	putative permease component of ABC transporter PAAT	-0.359125	0.0587258	-0.10734	0.55621
RL_RS05430	RL1045	0	putative permease component of ABC transporter PAAT	-0.0218787	0.87946	0.34878	0.00882489
RL_RS05435	RL1047	0	putative ATP-binding component of ABC transporter MZT	1.30109	0.181473	-0.394503	0.68986
RL_RS05440	RL1048	0	putative permease component of ABC transporter MZT	1.24068	0.240945	-0.168138	0.878436
RL_RS05445	RL1049	0	putative SBP of ABC transporter MZT	1.40133	NA	-0.338595	NA
RL_RS05450	RL1050	0	conserved hypothetical protein	1.08512	NA	0.640667	NA
RL_RS05455	RL1051	0	conserved hypothetical exported protein	0.00432011	0.973503	-0.316348	0.0068876
RL_RS05465	RL1053	0	putative exported endoribonuclease family protein	-0.648948	0.0478335	-0.796818	0.00893969
RL_RS05470	RL1054	0	putative TetR family transcriptional regulator	-0.267885	0.0835442	-0.209543	0.153
RL_RS05475	RL1055	0	conserved hypothetical protein	-1.03369	0.0125115	-1.39344	0.000288118
RL_RS05480	RL1056	0	conserved hypothetical protein	-1.33628	0.00643677	-1.01851	0.025679
RL_RS05485	RL1057	0	conserved hypothetical protein	-0.371013	0.0447314	-0.268566	0.117245
RL_RS05490	RL1058	argS2	putative arginyl-tRNA synthetase	0.673001	0.0418382	0.244088	0.438601
RL_RS05495	RL1059	0	putative transmembrane GGDEF/EAL sensory box protein	0.899238	0.0934943	1.20642	0.0175399
RL_RS05500	RL1060	0	putative ribosomal-protein-alanine acetyltransferase	0.253067	0.213343	0.385788	0.0494025
RL_RS05505	RL1061	0	putative peptidase	-0.193241	0.0502831	0.267772	0.00341884
RL_RS05510	RL1062	thrC	putative threonine synthase	0.797495	0.0851457	1.23667	0.00464602
RL_RS05515	RL1063	0	conserved hypothetical protein	1.04648	0.0833323	1.93539	0.000661209
RL_RS05520	RL1064	0	putative hydrolase	1.12924	NA	1.38719	NA
RL_RS05525	RL1065	mcpL	putative methyl-accepting chemotaxis protein McpL	1.10896	0.0889305	1.19644	0.0521325
RL_RS05530	0	0	0	-0.248645	0.212878	-0.555269	0.00474956
RL_RS05540	RL1067	0	hypothetical protein	-2.70227	0.000388587	-3.397	8.57285e-07
RL_RS05545	RL1068	0	hypothetical protein	-0.0855824	0.636062	0.149789	0.383526
RL_RS05550	RL1069	autC	putative autotransporter	0.647872	0.0663813	0.755193	0.0216706
RL_RS05555	0	0	0	0.105605	0.798894	0.402313	0.29809
RL_RS05560	0	0	0	0.0338282	0.736647	-0.994589	1.46026e-28
RL_RS05565	RL1072	0	putative TetR family transcriptional regulator	-1.95948	0.000569145	-2.65753	2.48223e-07
RL_RS05570	RL1073	0	conserved hypothetical protein	-0.725922	0.00825029	-1.31471	5.77269e-07
RL_RS05575	RL1074	0	conserved hypothetical protein	-0.340087	0.350266	-0.973766	0.00593982
RL_RS05580	RL1075	ccrM	adenine-specific methyltransferase	1.56356	0.0305822	1.90261	0.00449673
RL_RS05585	RL1076	0	hypothetical protein	-0.5094	0.0822878	0.786398	0.00425521
RL_RS05590	RL1077	0	conserved hypothetical protein	1.28783	NA	3.29277	NA
RL_RS05595	RL1078	mutY	putative A/G-specific adenine glycosylase	0.735414	0.0106752	0.368851	0.169447
RL_RS05600	RL1079	0	conserved hypothetical protein	-1.98078	0.000288039	-1.85954	0.00019289
RL_RS05605	RL1080	0	hypothetical protein	-1.46897	0.00463014	-1.09123	0.0239001
RL_RS05610	RL1081	0	pseudogene, cell filamentation protein	-0.901944	0.00334038	-1.06256	0.00019303
RL_RS05620	RL1082	0	putative plasmid stabilisation protein	-2.06371	0.000148507	-1.73886	0.000475322
RL_RS05625	RL1083	0	putative disulfide bond formation protein D	0.854707	0.0500729	1.62834	5.0124e-05
RL_RS05630	RL1084	smc	putative structural maintenance of chromosomes protein	0.711342	0.0418382	1.06663	0.000988193
RL_RS05635	RL1086	ppdK	pyruvate phosphate dikinase (pyruvate orthophosphate dikinase)	0.485963	0.12889	0.249452	0.429816
RL_RS05640	RL1087	0	conserved hypothetical protein	-1.10151	0.00570537	-1.25433	0.000725564
RL_RS05645	0	0	0	-3.62358	0.00035914	-4.70961	2.84158e-07
RL_RS05650	0	0	0	-0.261572	0.0396932	0.168418	0.150537
RL_RS05655	RL1089	0	conserved hypothetical protein	-1.43539	0.0134177	-1.30713	0.015234
RL_RS05660	RL1090	0	putative transmembrane protein	0.39523	0.0541916	0.559088	0.00335992
RL_RS05665	RL1091	0	conserved hypothetical protein	0.367584	0.148674	0.874564	0.000345523
RL_RS05670	RL1092	0	conserved hypothetical protein	0.946524	0.0221538	1.41871	0.000192893
RL_RS05675	RL1093	0	putative beta-lactamase family protein	-0.171342	0.4056	0.165972	0.406854
RL_RS05680	RLt22	0	0	1.17629	0.148226	0.939902	0.24537
RL_RS05685	0	0	0	0.630798	0.391208	0.72037	0.309888
RL_RS05690	RL1095	0	hypothetical protein	1.49427	0.0278137	1.17547	0.0612732
RL_RS05695	RL1096	0	hypothetical protein	0.166783	0.421013	-0.290568	0.150419
RL_RS05700	RL1097	hsdSch	putative type I restriction enzyme specificity subunit	0.0328961	0.829534	-0.323451	0.0259758
RL_RS05710	RL1099	hsdMch1	putative type I restriction enzyme modification methylase subunit	1.06031	0.0806287	1.08153	0.0576443
RL_RS05715	RL1100	hsdRch	putative type I restriction enzyme R subunit	0.560121	0.062322	0.715307	0.0105456
RL_RS05725	RL1102	0	conserved hypothetical protein	0.693593	0.144159	0.974353	0.0330044
RL_RS05730	RL1103	0	conserved hypothetical protein	-0.257009	0.123973	-0.119184	0.471678
RL_RS05735	RL1104	0	putative ketoreductase	-0.339725	0.203351	0.136372	0.610144
RL_RS05740	RL1105	0	putative TetR family transcriptional regulator	0.123739	0.535234	1.79179	9.5777e-25
RL_RS05745	RL1106	pspA	putative (phage shock protein A) PspA family regulator by protein-protein interactions	0.230314	0.439275	2.55757	1.18754e-21
RL_RS05750	RL1107	0	putative transmembrane protein YiaAB domain protein	0.612409	0.148246	3.1445	8.43385e-16
RL_RS05755	RL1108	0	putative transmembrane AMP-binding acyltransferase family protein	0.401572	0.348929	2.70533	8.06678e-12
RL_RS05760	RL1109	0	conserved hypothetical protein	1.38155	0.153092	1.95372	0.0361446
RL_RS05765	RLt47	0	0	1.19904	NA	0.692697	NA
RL_RS05770	RL1110	0	putative plasmid stability protein	-1.67753	4.81471e-07	-2.51776	2.30876e-17
RL_RS05775	RL1111	0	conserevd hypothetical protein	-2.94352	1.0482e-07	-3.91255	2.3189e-15
RL_RS05780	RL1112	0	putative transmembrane protein	0.180098	0.383653	0.135918	0.506321
RL_RS05785	RL1113	0	putative LuxR/GerE family transcriptional regulator	-2.67759	3.27793e-05	-2.7651	2.21456e-06
RL_RS05790	0	0	0	-1.12985	0.0271451	-1.13539	0.017259
RL_RS05795	0	0	0	-2.26117	0.00111007	-2.51318	8.46018e-05
RL_RS05800	0	0	0	-1.97322	0.000112805	-2.82545	1.51117e-09
RL_RS05805	RL1114	0	hypothetical protein	-1.33911	0.00523546	-1.79543	8.20472e-05
RL_RS05810	RL1115	0	hypothetical protein	-0.119569	0.788551	0.10604	0.810074
RL_RS05815	RL1116	0	conserved hypothetical protein	-3.62282	6.54427e-06	-3.97838	4.03991e-08
RL_RS05820	0	0	0	0.211427	0.577554	-0.638752	0.0785797
RL_RS05825	RL1118	0	hypothetical protein	-0.0699688	0.88336	-0.475552	0.295055
RL_RS05830	RL1119	0	hypothetical protein	-0.889851	0.0640279	-1.19437	0.00806944
RL_RS05835	RL1120	0	hypothetical protein	0.816422	0.0329501	0.522767	0.148248
RL_RS05840	RL1121	0	hypothetical protein	1.00675	0.0230818	0.464996	0.272533
RL_RS05845	0	0	0	0.349417	0.392672	0.290668	0.472801
RL_RS05850	0	0	0	1.44173	0.0840255	1.37223	0.0835752
RL_RS05855	RL1123	0	conserved hypothetical protein	0.585301	0.152968	0.480328	0.231001
RL_RS05860	RL1124	0	conserved hypothetical protein	0.699437	0.122104	0.885793	0.0414319
RL_RS05865	RL1125	0	putative carboxylesterase	-1.70631	0.00128419	-1.53143	0.00185455
RL_RS05870	RL1126	0	conserved hypothetical protein	-0.772248	0.00194569	-0.891905	0.000116772
RL_RS05880	RL1127	0	putative adenylate cyclase	-4.1689	1.79334e-05	-4.71836	6.39886e-08
RL_RS05885	RL1128	0	hypothetical protein	-1.64701	0.00400535	-2.16179	5.03852e-05
RL_RS05890	0	0	0	0.926505	0.0441421	0.556836	0.194853
RL_RS05895	RL1130	0	conserved hypothetical protein	0.00487494	0.990452	-0.407962	0.262974
RL_RS05900	RL1131	0	putative transmembrane protein	-2.55145	0.000846208	-2.17949	0.00206555
RL_RS05905	0	0	0	-2.69681	0.000355858	-2.979	1.54966e-05
RL_RS05910	RL1132	0	putative transmembrane protein	-1.97554	0.00104081	-2.13846	0.000120472
RL_RS05915	RL1133	0	putative ArsR family transcriptional regulator	-3.9188	1.26149e-05	-3.82852	2.57706e-06
RL_RS05920	RL1134	0	conserved hypothetical protein	-4.68109	1.3529e-06	-4.3939	6.65102e-07
RL_RS05930	RL1135	0	putative transmembrane copper resistance protein	0.00409233	0.995633	0.217947	0.763534
RL_RS05935	RL1136	0	conserved hypothetical exported protein	0.0671042	0.841638	0.44905	0.150228
RL_RS05940	RL1137	0	putative 40-residue YVTN family beta-propeller repeat-containing protein, cytochrome D1 heme domain?	0.437324	0.0417611	0.528617	0.0080302
RL_RS05945	RL1138	ecfC	putative RNA polymerase ECF sigma factor, family ECF26	0.368841	0.194098	0.454905	0.0985636
RL_RS05950	RL1139	asfC	putative transmembrane anti-sigma factor (COG5662)	0.49746	0.113712	0.370321	0.223935
RL_RS05960	RL1142	0	putative adenylate cyclase	-3.44644	3.58154e-05	-3.58538	2.10462e-06
RL_RS05970	RL1144	0	conserved hypothetical protein	0.661154	0.0615058	0.272392	0.423634
RL_RS05975	RL1145	0	putative conjugated bile salt hydrolase	-0.0659819	0.913799	-1.92459	0.000626007
RL_RS05980	RL1146	0	conserved hypothetical protein	0.187934	0.632098	-0.107962	0.78315
RL_RS05985	RL1147	0	hypothetical protein	0.279584	0.369077	0.176826	0.570245
RL_RS05990	RL1148	0	hypothetical protein	0.0461139	0.93993	-2.93042	1.0981e-07
RL_RS05995	RL1149	0	putative exported arylsulfatase	-0.781832	2.70172e-05	-2.78328	3.37922e-68
RL_RS06000	RL1150	0	hypothetical protein	-0.313661	0.4056	-2.40809	5.02341e-12
RL_RS06005	RL1151	0	conserved hypothetical protein	-0.353812	0.202757	-1.70684	6.03435e-11
RL_RS06010	RL1152	0	putative transmembrane protein	0.081186	0.865958	-1.45148	0.00134662
RL_RS06015	RL1154	0	conserved hypothetical exported protein	-0.338961	0.528028	-2.23102	6.08822e-05
RL_RS06020	RL1155	0	putative glycosyl transferase	0.145931	0.762744	-0.347815	0.458794
RL_RS06025	RL1156	0	putative two-component sensor/regulator; histidine kinase	-1.69741	0.00625392	-2.10372	0.000268577
RL_RS06030	RL1157	0	putative two-component sensor/regulator; transcriptional regulator	1.20207	4.26854e-08	0.240322	0.259054
RL_RS06035	RL1158	0	pseudogene	-1.58075	0.0249636	-1.22745	0.056992
RL_RS06040	RL1159	0	conserved hypothetical protein	-0.0258454	0.856256	-1.27295	2.94643e-23
RL_RS06045	RL1160	0	putative cytochrome c protein	-2.839	8.19548e-05	-3.76626	5.2304e-09
RL_RS06050	RL1161	0	putative aldolase	0.0603602	0.783415	0.283064	0.163982
RL_RS06055	RL1162	0	putative two-component sensor/regulator; transcriptional regulator	-2.05197	0.00202742	-2.22807	0.00031432
RL_RS06060	RL1163	0	putative two-component sensor/regulator; histidine kinase	-1.91293	0.000619328	-2.17292	2.21672e-05
RL_RS06065	RL1164	0	conserved hypothetical protein	-3.22156	0.00456912	-7.39615	3.92356e-13
RL_RS06070	RL1165	0	conserved hypothetical protein	-2.89565	0.0107207	-7.17003	1.7685e-12
RL_RS06075	RL1166	0	putative ribonuclease-L-PSP family protein	-0.291377	0.36008	-0.715383	0.0207767
RL_RS06080	RL1167	0	putative TetR family transcriptional regulator	0.397714	0.354842	0.659684	0.107604
RL_RS06085	RL1168	0	putative ArsR family transcriptional regulator	-0.70361	0.213188	-1.66489	0.00232588
RL_RS06090	RL1169	0	conserved hypothetical protein	-0.381673	0.427415	-0.843487	0.0642601
RL_RS06095	RL1170	clpP2	putative ATP-dependent Clp protease proteolytic subunit	1.07551	0.0764701	-0.686796	0.232785
RL_RS06100	RL1171	0	conserved hypothetical protein	-1.36309	0.0941836	-3.65741	3.18544e-06
RL_RS06105	RL1172	0	putative transmembrane protein	-3.12576	0.00306767	-5.46804	1.19449e-08
RL_RS06110	RL1173	0	putative transmembrane protein	-1.26131	0.0941836	-3.67895	1.81814e-07
RL_RS06115	RL1174	0	hypothetical protein	-1.83182	0.0126079	-4.46032	1.89956e-11
RL_RS06120	RL1175	0	putative transmembrane efflux protein	-0.560077	0.169049	-0.916356	0.020466
RL_RS06125	RL1176	0	conserved hypothetical protein	0.134763	0.56248	0.42023	0.0535259
RL_RS06130	RL1177	0	putative transmembrane protein	-0.0972099	0.61415	0.0697799	0.713297
RL_RS06135	RL1178	0	putative transmembrane efflux protein	-0.0494372	0.812362	0.319781	0.0951432
RL_RS06140	RL1179	0	hypothetical protein	-0.14888	0.425507	-0.155405	0.392366
RL_RS06145	RL1180	0	conserved hypothetical protein	-1.00129	0.0053098	-1.23888	0.000218163
RL_RS06150	RL1181	0	conserved hypothetical protein	0.106215	0.681605	0.534907	0.0259982
RL_RS06155	0	0	0	0.0680187	0.78078	0.677938	0.00206305
RL_RS06160	RL1183	aacC	putative aminoglycoside N(3')-acetyltransferase III	-0.455622	0.0463882	-0.10989	0.61712
RL_RS06165	RL1184	0	conserved hypothetical protein	-0.138928	0.542291	0.00382413	0.987209
RL_RS06170	RL1185	0	putative short-chain dehydrogenase/reductase	-0.216076	0.407232	-0.198829	0.435722
RL_RS06175	RL1186	0	putative LysR family transcriptional regulator	-1.51902	0.00647246	-1.48379	0.00433637
RL_RS06180	RL1187	cyaA4	putative adenylate cyclase 3	-1.17831	0.00351038	-0.620385	0.0983551
RL_RS06185	RL1188	0	putative kinase	-1.73053	0.000749527	-1.16431	0.0141437
RL_RS06190	RL1189	0	hypothetical protein	0.330397	0.290386	0.800812	0.00763347
RL_RS06195	RL1190	0	putative ArsR family transcriptional regulator	0.0716572	0.8088	-0.15135	0.600109
RL_RS06200	RL1191	0	putative transmembrane protein	-0.0550346	0.752142	0.281039	0.0808888
RL_RS06205	RL1192	0	putative ArsR family transcriptional regulator	-1.39266	0.000431705	-1.53153	2.25178e-05
RL_RS06210	RL1193	0	putative short-chain reductase	-2.70431	0.000219582	-3.12578	2.40364e-06
RL_RS06215	RL1194	0	putative transmembrane protein	-3.74202	1.29556e-05	-3.85976	6.61249e-07
RL_RS06225	RL1196	autB	putative adhesin precursor (autotransporter)	0.688503	0.0384529	0.795996	0.00986137
RL_RS06230	RL1197	0	putative oxidoreductase/dehydrogenase	-0.26106	0.268878	-0.0222733	0.928035
RL_RS06235	RL1198	0	conserved hypothetical protein	-1.15789	0.0127755	-0.233441	0.598425
RL_RS06240	RL1199	0	hypothetical protein	-1.75626	0.000100873	-1.80174	1.20845e-05
RL_RS06245	RL1200	0	putative transmembrane protein	-1.29648	0.00348112	-0.89571	0.0296584
RL_RS06250	RL1201	0	putative XRE family transcriptional regulator with ATPase domain	-0.535745	0.0167769	-0.156955	0.461372
RL_RS06255	RL1202	0	putative LysR family transcriptional regulator	-2.01468	0.000735698	-1.47062	0.00766592
RL_RS06260	RL1203	0	putative metallo-beta-lactamase family methyl parathion hydrolase	-1.48422	0.000280658	-1.08555	0.00367663
RL_RS06265	RL1204	0	putative LysR family transcriptional regulator	-0.481315	0.0133479	-0.0549915	0.772698
RL_RS06270	RL1205	0	conserved hypothetical protein	-0.168561	0.642831	-0.451303	0.192791
RL_RS06275	RL1206	0	conserved hypothetical protein	0.172667	0.719862	0.0899002	0.853715
RL_RS06280	RL1207	0	hypothetical protein	-1.20884	0.00133397	-0.852048	0.0147253
RL_RS06285	RL1208	0	putative chaperone protein	-0.338423	0.163905	0.728987	0.00167811
RL_RS06290	RL1209	0	putative LysR family transcriptional regulator	-1.62852	0.00130131	-1.2893	0.00603667
RL_RS06295	RL1210	0	conserved hypothetical protein	-1.8833	0.00174052	-1.76389	0.00158309
RL_RS06300	RL1211	0	conserved hypothetical protein	-1.42859	0.0043304	-1.37621	0.00316546
RL_RS06305	RL1212	0	putative glutathione S-transferase	-1.3914	0.00482723	-1.47025	0.00141846
RL_RS06310	RL1213	0	conserved hypothetical protein	-1.46982	0.00411287	-1.68265	0.000411122
RL_RS06315	RL1214	0	putative ArsR family transcriptional regulator	-1.53532	0.00780259	-2.31576	1.42573e-05
RL_RS06320	RL1215	0	putative transmembrane protein	0.421926	0.331674	0.286133	0.509968
RL_RS06325	RL1216	0	conserved hypothetical protein	0.667232	0.146607	0.200068	0.669815
RL_RS06330	RL1217	0	putative TetR family transcriptional regulator	0.433821	0.14671	0.484002	0.0935043
RL_RS06335	RL1218	0	conserved hypothetical protein	0.145881	0.539812	0.49482	0.0264281
RL_RS06340	RL1219	0	putative ArsR family transcriptional regulator	-0.227637	0.123204	0.00718632	0.96364
RL_RS06345	RL1220	0	conserved hypothetical protein	-0.0125264	0.968985	0.222882	0.456473
RL_RS06350	RL1221	0	putative ArsR family transcriptional regulator	0.435196	0.139257	0.136716	0.645957
RL_RS06355	RL1222	0	conserved hypothetical protein	-0.00740726	0.959602	-0.0421352	0.770822
RL_RS06360	RL1223	0	hypothetical protein	0.385537	0.147043	1.24592	7.33102e-07
RL_RS06365	RL1224	cya1	putative adenylate/guanylate cyclase	-1.225	0.00465701	-0.981529	0.0149394
RL_RS06370	RL1225	0	hypothetical protein	-2.38879	0.000738479	-2.47769	0.00014883
RL_RS06375	RL1226	0	putative transmembrane protein	-0.67074	0.05564	-0.436824	0.179692
RL_RS06380	RL1227	0	conserved hypothetical exported protein	-0.210195	0.514345	-0.563115	0.0694015
RL_RS06385	RL1228	0	putative TetR family transcriptional regulator	-1.19595	0.00711727	-0.96509	0.019703
RL_RS06390	RL1229	0	conserved hypothetical protein	-3.22764	0.000116928	-3.36388	9.69429e-06
RL_RS06395	RL1230	0	conserved hypothetical protein	-1.09529	0.040373	-1.2749	0.0101711
RL_RS06400	0	0	0	-0.639434	0.125094	-0.628977	0.117964
RL_RS06405	RL1231	0	putative short-chain dehydrogenase/oxidoreductase	-0.767094	0.0824469	-0.679422	0.102138
RL_RS06410	RL1232	0	putative AraC family transcriptional regulator (activator)	-1.11685	9.97586e-05	-1.30511	5.27157e-07
RL_RS06415	RL1233	0	putative TetR family transcriptional regulator	-0.458841	0.00566729	-0.418876	0.00698031
RL_RS06420	RL1234	0	putative glyxoylase	-2.21709	0.000180789	-1.67925	0.00197228
RL_RS06425	RL1235	0	hypothetical protein	-1.30894	0.00649117	-0.986475	0.0272035
RL_RS06430	RL1236	0	putative arylsulfatase	-0.561917	0.0650503	-2.30753	1.92528e-17
RL_RS06435	RL1237	0	putative arylsulfatase	-0.514939	0.00814386	-1.8234	3.85685e-26
RL_RS06440	RL1238	0	putative arylsulfatase	-0.424344	0.00404029	-1.0691	1.12908e-15
RL_RS06450	RL1239	0	hypothetical protein	-1.24028	0.0104124	-0.915858	0.0414297
RL_RS06455	RL1240	0	putative dienelactone hydrolase (chlorocatechol degradation)/ lipase	-2.57361	6.75351e-05	-2.44975	3.0185e-05
RL_RS06460	RL1241	0	putative transmembrane protein	-0.230927	0.608836	-0.743749	0.0948463
RL_RS06465	RL1242	0	conserved hypothetical protein	-0.766336	0.324313	-0.905095	0.232516
RL_RS06470	RL1243	0	conserved hypothetical protein	-1.71042	0.000750114	-1.18782	0.0108298
RL_RS06475	RL1244	0	putative transmembrane protein	-0.176031	0.701973	-0.301268	0.500953
RL_RS06480	0	0	0	-4.129	0.000699576	-6.95605	1.92007e-10
RL_RS06485	0	0	0	-0.137286	0.633704	0.808487	0.00247392
RL_RS06490	0	0	0	-0.871661	0.000349562	-0.85208	0.000144709
RL_RS06495	RL1245	0	hypothetical protein	-0.842493	0.000384513	-0.907156	3.1775e-05
RL_RS06500	RL1246	0	conserved hypothetical protein	-3.38849	1.4387e-06	-4.64179	1.43597e-13
RL_RS06505	RL1247	0	hypothetical protein	-3.07299	4.68501e-07	-3.87232	1.24651e-12
RL_RS06510	RL1248	0	conserved hypothetical protein	-3.47353	1.10379e-07	-4.50655	1.33573e-14
RL_RS06515	RL1249	0	hypothetical protein	-4.53318	2.73963e-07	-6.46736	1.38359e-16
RL_RS06520	RL1250	0	hypothetical protein	-2.62807	2.73624e-05	-3.21657	1.02269e-08
RL_RS06525	0	0	0	-1.74232	0.000678851	-2.14514	4.7564e-06
RL_RS06530	RL1251	degP2	putative serine protease	0.0587636	0.897706	-1.56259	0.000234859
RL_RS06535	RL1252	0	putative GntR family transcriptional regulator	-0.0256704	0.840978	0.196514	0.0990801
RL_RS06540	RL1253	0	putative LysR family transcriptional regulator	-0.0267047	0.862123	0.312058	0.0286296
RL_RS06545	RL1254	0	conserved hypothetical protein	0.62132	0.103238	0.705891	0.0524597
RL_RS06550	RL1255	0	putative LysR family transcriptional regulator	0.276531	0.231455	0.350455	0.116954
RL_RS06555	RL1256	0	putative nitrogen metabolite repression regulator	-0.394366	0.172514	0.10506	0.720739
RL_RS06560	RL1257	qor2	putative quinone oxidoreductase	-1.50442	0.0031163	-1.38007	0.0035509
RL_RS06565	RL1258	0	putative LysR family transcriptional regulator	-2.86751	0.000125885	-3.28943	1.13131e-06
RL_RS06570	RL1259	0	conserved hypothetical protein	-3.64281	2.87363e-05	-4.15806	1.11855e-07
RL_RS06575	RL1260	cysN	putative sulfate adenylyltransferase subunit 1	0.983854	0.190359	2.66035	0.000239548
RL_RS06580	RL1261	cysD	putative sulfate adenylyltransferase subunit 2	1.052	0.199723	3.01603	0.0001327
RL_RS06585	RL1262	0	putative phosphoadenosine phosphosulfate reductase	0.106761	0.88523	2.08373	0.00264921
RL_RS06590	RL1263	cysH	putative Rrf2 family transcriptional regulator (activator/repressor)	0.215822	0.254918	1.40358	9.44775e-16
RL_RS06595	RL1264	0	putative alcohol dehydrogenase	0.839303	0.00847072	1.67217	6.28985e-09
RL_RS06600	RL1265	0	putative LysR family transcriptional regulator	0.149548	0.54762	-0.00511709	0.984204
RL_RS06605	RL1266	0	conserved hypothetical protein	-1.8814	0.00404239	-3.99821	1.29531e-11
RL_RS06610	RL1267	0	putative transmembrane protein	-1.613	0.00501545	-2.59425	9.63303e-07
RL_RS06615	RL1268	0	conserved hypothetical protein	-0.443989	0.0123576	-0.551087	0.000852397
RL_RS06620	RL1269	0	conserved hypothetical protein	0.316123	0.178877	0.239854	0.300148
RL_RS06625	RL1270	betA	putative choline dehydrogenase	0.26626	0.350757	0.0680291	0.815654
RL_RS06630	RL1271	betB	putative betaine aldehyde dehydrogenase	-0.253226	0.171917	-0.260166	0.147461
RL_RS06635	RL1272	0	putative TetR family transcriptional regulator	0.779436	0.12889	0.476567	0.343648
RL_RS06640	RL1273	0	putative transmembrane protein	-1.0296	2.17669e-06	-2.6729	1.72154e-45
RL_RS06645	RL1274	0	conserved hypothetical protein	-4.45595	3.27793e-05	-5.2675	4.82334e-08
RL_RS06650	RL1275	0	putative GGDEF/EAL sensory box protein â€“ GGDEF very degenerate, see PA3258	-1.08851	0.00504023	-1.4614	4.80622e-05
RL_RS06655	RL1276	0	putative quinone oxidoreductase	0.69669	0.12291	0.50597	0.247731
RL_RS06660	RL1277	0	putative transmembrane transporter protein	0.252907	0.0867009	0.157542	0.268415
RL_RS06665	RL1278	0	conserved hypothetical protein	-0.50073	0.0989836	0.996393	0.000483391
RL_RS06670	RL1279	0	putative transmembrane MFS efflux transporter	-0.0675014	0.873427	3.56909	4.19496e-22
RL_RS06675	RL1280	ansA	putative L-asparaginase II	0.731192	0.0700337	1.26494	0.000777189
RL_RS06680	RL1281	0	putative transmembrane protein	-0.836666	0.0111543	-0.424829	0.164746
RL_RS06685	RL1282	0	putative DeoR family transcriptional regulator (repressor)	-3.19372	0.000148462	-1.9955	0.00966066
RL_RS06690	RL1283	0	conserved hypothetical protein	0.654281	0.0927964	1.45581	6.66965e-05
RL_RS06695	RL1284	gstB	putative glutathione S-transferase	0.635038	0.0908464	0.816356	0.0216325
RL_RS06700	RL1285	0	conserved hypothetical protein	-1.46202	0.000498384	-1.48264	0.000118705
RL_RS06705	RL1286	0	hypothetical protein	-2.32395	7.03897e-07	-3.12967	9.55437e-14
RL_RS06710	RL1287	0	putative LysR family transcriptional regulator	-1.39779	0.00358532	-0.685479	0.124557
RL_RS06715	RL1288	gst2b	putative glutathione S-transferase	-0.699739	0.0513783	2.10503	6.17356e-11
RL_RS06720	RL1289	0	conserved hypothetical protein	0.0172577	0.924957	0.289415	0.0825323
RL_RS06725	RL1290	0	putative GGDEF/EAL sensory box protein	-0.0321682	0.840899	0.000650074	0.996735
RL_RS06730	RL1291	0	putative glycerophosphoryl diester phosphodiesterase	1.73824	NA	3.14662	NA
RL_RS06735	RL1292	0	putative arylesterase	-0.86242	0.00275324	-0.739761	0.00569964
RL_RS06740	RL1293	0	conserved hypothetical protein	-1.47916	0.00391393	-2.78166	2.37329e-09
RL_RS06745	RL1294	lig	putative DNA ligase	-0.862482	0.0131821	-1.83427	6.36514e-09
RL_RS06750	RL1295	0	putative peptidase	0.210869	0.61973	-0.196102	0.635191
RL_RS06755	RL1296	ldt4	conserved hypothetical protein	-0.0239843	0.931153	-0.807783	0.00173473
RL_RS06760	RL1297	ldt5	conserved hypothetical protein	1.24978	0.0869762	1.32596	0.0542341
RL_RS06765	RL1298	0	putative cold shock protein	-0.623982	0.00137885	-1.73966	3.27904e-24
RL_RS06770	RL1299	0	putative cold shock protein	0.302328	0.419018	-0.474024	0.183981
RL_RS06775	RL1300	rpsU1	putative 30S ribosomal protein S21A	0.620456	0.185272	-0.266081	0.57123
RL_RS06780	RL1301	0	conserved hypothetical protein	0.0939803	0.721445	-0.731009	0.00313945
RL_RS06785	RL1301A	0	putative MarR family transcriptional regulator	-1.62098	0.000247862	-2.20931	2.74897e-08
RL_RS06790	RL1302	osmC2	putative OsmC-like organic hydroperoxide resistance protein	0.505397	0.113568	-0.637048	0.0376639
RL_RS06795	RL1303	0	putative MarR family transcriptional regulator	-1.0168	0.0242318	-0.843706	0.0434206
RL_RS06800	RL1304	0	conserved hypothetical protein	-0.911881	0.0165203	-1.48434	2.20341e-05
RL_RS06805	RL1305	0	conserved hypothetical protein	-0.68595	0.0150663	-1.22411	2.23613e-06
RL_RS06810	RL1306	0	putative glyoxalase	-1.11486	0.00861865	-1.40008	0.000381936
RL_RS06815	RL1307	0	putative outer membrane protein	-0.320788	0.110482	-0.619333	0.00144447
RL_RS06820	RL1308	0	putative ATP-binding component of ABC transporter Export	-0.23418	0.245095	-0.101072	0.617528
RL_RS06830	RL1309	0	putative transmembrane protein	0.705027	0.0015899	1.47888	5.47993e-14
RL_RS06835	RL1310	0	putative ATP-binding:ATP-binding (ABC:ABC) component of ABC transporter Export	-1.06927	0.0165553	-1.31821	0.00144834
RL_RS06840	RL1311	0	conserved hypothetical protein	-0.118044	0.380448	0.141963	0.272899
RL_RS06845	RL1312	0	conserved hypothetical protein	-2.23114	0.000863504	-2.55195	3.39084e-05
RL_RS06850	RL1313	0	conserved hypothetical protein	-1.22104	0.00512893	-1.21781	0.00275429
RL_RS06855	RL1314	0	hypothetical exported protein	-2.94591	0.00083205	-4.21046	1.51674e-07
RL_RS06860	RL1315	zwf2	putative glucose-6-phosphate 1-dehydrogenase	-0.671821	0.0257667	-0.295721	0.29475
RL_RS06865	RL1316	tam	putative trans-aconitate 2-methyltransferase	-0.0596873	0.696202	0.779299	1.94046e-08
RL_RS06870	RL1317	0	putative transmembrane protein, HlyC/CorC superfamily	-1.12413	0.00455727	-0.949947	0.0100543
RL_RS06875	RL1318	mcpM	putative methyl-accepting chemotaxis protein McpM	0.990433	0.0593163	0.596891	0.225305
RL_RS06880	RL1319	0	putative DNA topology modulation protein	-1.15631	0.00339987	-0.875401	0.0170492
RL_RS06885	RL1320	0	conserved hypothetical protein	-0.566768	0.0126472	-0.0405834	0.856351
RL_RS06890	RL1320A	0	conserved hypothetical protein	-0.129711	0.479344	-0.0381919	0.838009
RL_RS06895	RL1322	0	conserved hypothetical protein	0.550855	0.277543	-0.473053	0.341744
RL_RS06905	RL1324	0	conserved hypothetical protein	-0.592194	0.025588	0.21672	0.382673
RL_RS06910	RL1325	0	putative alcohol dehydrogenase	-1.7032	0.000872585	-0.674087	0.155271
RL_RS06915	RL1326	ilvE	putative branched-chain-amino-acid aminotransferase	0.843479	0.106465	2.23673	5.69119e-06
RL_RS06920	RL1327	0	hypothetical protein	0.907088	0.0408082	1.37017	0.000845928
RL_RS06925	RL1328	salR	putative LysR family transcriptional regulator of MFS family efflux transporter (+ve regulator)	0.583697	0.170491	1.26541	0.0021018
RL_RS06930	RL1329	salA	putative MFS family efflux transporter (membrane fusion protein)	-0.23203	0.481536	-0.621012	0.0481153
RL_RS06935	RL1330	salB	putative MFS family efflux transporter (inner membrane protein)	-0.703011	0.0721638	-0.974244	0.00816221
RL_RS06940	RL1331	cyaA9	putative adenylate cyclase	0.296749	0.341917	0.279181	0.361107
RL_RS06945	RL1332	nadE2	putative NH(3)-dependent NAD(+) synthetase	0.777389	0.282007	2.01577	0.00375471
RL_RS06950	RL1333	gstA2	putative glutathione S-transferase	1.22494	0.0415297	1.99568	0.000322494
RL_RS06955	RL1334	0	putative TetR family transcriptional regulator	-1.0978	0.00226378	-0.80718	0.0156372
RL_RS06960	RL1335	0	putative transmembrane multi-drug resistance efflux pump	0.296235	0.209104	0.331996	0.146487
RL_RS06965	RL1336	0	conserved hypothetical protein	-0.674767	0.0881011	-0.242595	0.530036
RL_RS06970	RL1337	0	putative transmembrane protein	-0.38326	0.390126	0.313912	0.471448
RL_RS06975	RL1338	pmtA	putative phosphatidylethanolamine N-methyltransferase	-1.75185	0.0208489	-0.656015	0.358179
RL_RS06980	RL1339	0	conserved hypothetical protein	0.455286	0.0121116	1.61421	1.99883e-25
RL_RS06985	RL1340	sodB	putative superoxide dismutase	0.053815	0.821461	-0.315569	0.153737
RL_RS06990	RL1341	0	conserved hypothetical protein	-0.118263	0.518319	-0.139203	0.434107
RL_RS06995	RL1342	0	putative AraC family transcriptional regulator (activator)	-1.37803	0.00035914	-1.17051	0.00096465
RL_RS07000	RL1343	0	putative short-chain dehydrogenase/reductase	-1.49178	0.00240462	-1.19186	0.00905543
RL_RS07005	RL1344	0	conserved hypothetical protein	-2.7225	8.57144e-05	-2.17565	0.000589352
RL_RS07010	RL1345	0	putative LysE family efflux protein	-0.35588	0.215586	-0.427401	0.128069
RL_RS07015	RL1346	cycP	putative cytochrome c'	0.230245	0.245793	-0.182217	0.34934
RL_RS07020	RL1347	cycG	putative diheme cytochrome c	0.0601287	0.667648	1.04405	3.66421e-17
RL_RS07025	RL1348	gstA4	putative glutathione-S-transferase protein	0.913142	0.108354	3.73981	9.14495e-13
RL_RS07030	RL1349	0	putative acetyltransferase	-0.370773	0.149376	2.9515	3.17852e-37
RL_RS07035	RL1350	0	conserved hypothetical protein	-1.39128	0.00611721	-1.2619	0.00762014
RL_RS07040	RL1351	0	putative cation efflux system protein	-0.370955	0.0817341	-0.133884	0.518141
RL_RS07045	RL1352	0	putative exported beta-lactamase	0.922374	0.0294799	1.5127	0.00010517
RL_RS07050	RL1353	0	conserved hypothetical protein	0.664242	0.0976691	0.413204	0.285384
RL_RS07055	RL1354	gcd	putative quinoprotein glucose dehydrogenase	-0.401769	0.0669768	-1.80054	2.08405e-20
RL_RS07060	RL1355	0	conserved hypothetical protein	-1.67244	0.000403843	-2.86724	9.19297e-12
RL_RS07065	RL1356	0	putative transmembrane protein	0.775006	0.146977	1.22602	0.0173519
RL_RS07070	0	0	0	-1.49043	0.000761046	-0.549461	0.173317
RL_RS07075	RL1357	0	putative homocysteine S-methyltransferase	-0.861145	0.0347563	-0.945381	0.0130402
RL_RS07080	RL1358	0	putative TetR family transcriptional regulator	-0.677698	0.0190506	-0.46198	0.0840081
RL_RS07085	RL1359	0	conserved hypothetical protein	-9.67334e-05	0.999662	-0.311674	0.219152
RL_RS07090	RL1360	ptrB	putative protease II	1.15717	0.093686	1.10562	0.0909498
RL_RS07095	RL1361	0	conserved hypothetical exported protein	1.483	NA	2.40573	NA
RL_RS07100	RL1362	0	conserved hypothetical exported protein	0.875398	0.093976	0.568303	0.256004
RL_RS07105	RL1363	0	putative oxidoreductase	-2.31556	0.00339255	-2.46787	0.000779701
RL_RS07110	RL1364	0	putative transmembrane protein	-3.03954	0.00116293	-2.89097	0.000851072
RL_RS07115	RL1365	0	putative glyoxalase/bleomycin-resistance protein/dioxygenase	-3.451	1.11671e-05	-4.10565	5.50606e-09
RL_RS07120	RL1366	uspF	putative universal stress protein	-2.78365	4.2342e-06	-4.76679	3.02306e-19
RL_RS07125	RL1367	0	putative hemolysin III protein	-0.587401	0.00515822	0.245419	0.210974
RL_RS07130	RL1368	pat	putative phosphinothricin N-acetyltransferase	-0.117109	0.432518	0.500306	0.000352948
RL_RS07135	RL1369	0	conserved hypothetical protein with pentapeptide repeat	-1.70813	0.00203905	-1.68487	0.0010739
RL_RS07140	RL1370	msrB1	putative methionine sulfoxide reductase	-0.533463	0.000678851	-1.09342	5.09735e-15
RL_RS07145	RL1371	0	putative transmembrane protein	-0.394252	0.0819101	-0.559321	0.00879744
RL_RS07150	RL1372	0	putative efflux/antiport transport protein	0.448844	0.0689105	0.561437	0.0147891
RL_RS07155	RL1373	mrpB	putative Na(+)/H(+) antiporter subunit B	-0.1196	0.590749	0.0227683	0.919212
RL_RS07160	RL1374	mrpC	putative Na(+)/H(+) antiporter subunit C	0.687226	0.0195138	0.795238	0.00353313
RL_RS07165	RL1375	mrpD	putative Na(+)/H(+) antiporter subunit D	0.180026	0.293551	0.23505	0.155268
RL_RS07170	RL1376	mrpE	putative Na(+)/H(+) antiporter subunit E	0.97029	0.0968687	0.787016	0.157826
RL_RS07175	RL1377	mrpF	putative Na(+)/H(+) antiporter subunit F	0.202848	0.346239	-0.0660594	0.766839
RL_RS07180	RL1378	mrpG	putative Na(+)/H(+) antiporter subunit G	-0.667205	0.0424481	-0.781557	0.0107357
RL_RS07185	RL1379	rosR	putative MucR/RosR family transcriptional regulator involved in nodulation competitiveness RosR	0.547851	0.219568	1.03077	0.0167948
RL_RS07190	RL1380	0	putative Fe-S metabolism associated cysteine desulfurase (SufE) subunit	-1.38374	0.000808691	-1.76348	2.97138e-06
RL_RS07195	RL1381	0	conserved hypothetical protein	-0.0935729	0.561451	0.640219	1.7921e-05
RL_RS07200	RL1382	divJ	putative two-component sensor/regulator; histidine kinase	1.19194	0.057971	1.24838	0.0322252
RL_RS07205	RL1383	0	putative peptidoglycan binding transmembrane protein	1.14435	0.0842409	1.49569	0.0166583
RL_RS07210	RL1384	0	putative AraC family transcriptional regulator (activator)	-0.538628	0.11219	-0.528978	0.10334
RL_RS07215	RL1385	0	putative short-chain dehydrogenase/oxidoreductase	0.547153	0.093534	0.587233	0.0574476
RL_RS07220	RL1386	0	putative MCP chemoreceptor protein	1.05622	NA	0.100745	NA
RL_RS07225	RL1387	0	conserved hypothetical protein	0.994526	0.0282237	1.08169	0.00998539
RL_RS07230	RL1388	0	conserved hypothetical protein	1.13148	0.00862548	1.16263	0.00373997
RL_RS07235	RL1389	0	conserved hypothetical protein	-1.83307	0.000168083	-1.9732	8.0977e-06
RL_RS07240	RL1391	0	putative transmembrane protein	-1.47319	0.00437158	-1.22285	0.0110432
RL_RS07245	RL1392	0	putative transmembrane protein	0.065448	0.626027	0.214036	0.087287
RL_RS07250	RL1393	pbpF	putative peptidoglycan biosynthesis/penicillin binding protein	-0.376858	0.108354	0.165835	0.472443
RL_RS07255	RL1394	0	conserved hypothetical protein	-0.275721	0.231042	0.0603465	0.799694
RL_RS07260	RL1395	0	putative TerC family transmembrane efflux protein	-0.123622	0.650328	-0.364025	0.159667
RL_RS07265	RL1396	0	conserved hypothetical protein	-1.10943	0.0300271	-1.23989	0.00896207
RL_RS07270	RL1397	0	putative exopolysaccharide synthesis protein	-1.71588	0.000212627	-2.05082	9.82326e-07
RL_RS07275	RL1398	0	putative TetR family transcriptional regulator	-1.72562	0.000256472	-1.73025	5.6464e-05
RL_RS07280	RL1399	0	putative short-chain dehydrogenase/reductase	-0.90028	0.00105286	-0.951845	0.000172621
RL_RS07285	RL1400	0	putative transmembrane fatty acid desaturase	1.02025	0.0911864	0.806955	0.158512
RL_RS07290	RL1401	0	conserved hypothetical protein	0.000221151	0.999444	0.317626	0.170258
RL_RS07295	RL1402	0	conserved hypothetical protein	-1.87976	0.00024518	-2.41974	1.72073e-07
RL_RS07300	RL1403	0	putative transmembrane efflux protein	-0.830776	0.0343687	0.776113	0.0303708
RL_RS07305	RL1404	0	putative LysR family transcriptional regulator	0.387206	0.226456	-0.013009	0.969851
RL_RS07310	RL1405	0	putative glyoxalase	-0.40842	0.0229017	-1.06138	5.12996e-11
RL_RS07315	RL1406	0	putative transglutaminase family protein	-0.959052	0.00621305	-1.10523	0.000736705
RL_RS07320	0	0	0	0.138549	0.37236	1.02539	1.3235e-13
RL_RS07330	RL1408	0	conserved hypothetical protein	-0.605115	0.123637	-0.107682	0.787093
RL_RS07335	RL1409	0	conserved hypothetical protein	0.0175052	0.980138	-0.801491	0.221315
RL_RS07340	RL1410	groSch2	putative 10 kda chaperonin 5 (GroES protein 5)	-0.978682	0.0903259	-2.07885	0.000275228
RL_RS07345	RL1412	groLch2	putative 60 kda chaperonin 5 (GroEL protein 5)	-1.23732	0.000320009	-1.85603	3.63234e-09
RL_RS07350	RL1413	0	conserved hypothetical protein	-0.411786	0.324389	-0.686328	0.0955419
RL_RS07355	RL1415	0	putative GFO/IDH/MocA family oxidoreductase	-0.782865	0.0246536	-0.839782	0.00953321
RL_RS07360	RL1416	0	putative myo-inositol degradation/rhizopine catabolism protein	-0.485692	0.121554	-0.630986	0.0386163
RL_RS07365	RL1417	0	putative IolH myo-inositol catabolism protein	-0.734119	0.00464075	-0.942673	0.000105115
RL_RS07370	RL1418	0	putative LacI family transcriptional regulator (repressor)	-1.05642	0.0111267	-1.29525	0.000800578
RL_RS07375	RL1419	0	putative serine protease	-1.40273	0.000309011	-2.57866	5.22549e-14
RL_RS07380	RL1420	0	putative AraC family transcriptional regulator (activator)	-0.170796	0.29016	0.0296529	0.85854
RL_RS07385	RL1421	0	putative short-chain dehydrogenase/reductase	0.065013	0.675741	0.518928	0.000286297
RL_RS07390	RL1422	0	putative GntR family transcriptional regulator	0.733686	0.0907098	1.03989	0.0112468
RL_RS07395	RL1423	0	putative transmembrane protein	-1.37059	0.0309173	-1.46497	0.0127824
RL_RS07400	RL1424	0	putative LysR family transcriptional regulator	-1.17119	1.73216e-10	-1.02264	1.15047e-09
RL_RS07405	RL1425	gstA1	putative glutathione S-transferase	-1.78331	0.00202742	-1.58495	0.00320041
RL_RS07410	RL1426	0	putative pyridoxine oxidase	-1.4329	0.00400921	-1.30898	0.0047566
RL_RS07415	RL1427	0	conserved hypothetical protein	-0.212396	0.392435	-0.336831	0.155203
RL_RS07420	RL1428	0	putative TetR family transcriptional regulator	0.960547	0.0866567	-0.686957	0.197601
RL_RS07425	RL1429	0	conserved hypothetical protein	-0.0864993	0.722264	0.951226	1.62198e-05
RL_RS07430	RL1430	0	conserved hypothetical protein	1.39812	NA	1.58392	NA
RL_RS07435	RL1431	0	putative transmembrane MFS family permease	0.400335	0.105719	0.205377	0.398088
RL_RS07440	RL1432	0	conserved hypothetical protein	0.593357	9.92194e-05	1.7015	2.7816e-39
RL_RS07445	RL1433	feuP	putative two-component sensor/regulator; transcriptional regulator	0.705067	0.000717991	1.69899	1.152e-20
RL_RS07450	RL1434	feuQ	putative two-component sensor/regulator; histidine kinase	1.025	0.00591243	2.15375	1.51771e-10
RL_RS07455	RL1435	lipA	putative outer membrane protein	-0.23435	0.183273	0.487025	0.0041816
RL_RS07460	RL1436	cycH	putative cytochrome c-type biogenesis protein	0.706367	0.0471166	0.905376	0.006045
RL_RS07465	RL1437	cycJ	putative cytochrome c-type biogenesis protein	0.143948	0.298055	0.621718	2.01549e-06
RL_RS07470	RL1438	cycK	putative cytochrome c-type biogenesis protein	0.814278	0.040178	1.25955	0.000602321
RL_RS07475	RL1439	cycL	putative cytochrome c-type biogenesis protein	0.868152	0.0220812	1.27326	0.000266104
RL_RS07480	RL1440	degP1	putative serine protease	-0.206606	0.636769	-1.24004	0.00237441
RL_RS07485	RL1441	0	putative two-component sensor/regulator; transcriptional regulator	0.631183	3.14413e-05	0.228214	0.10263
RL_RS07490	RL1442	0	putative two-component sensor/regulator; histidine kinase	1.06862	0.00454363	0.529672	0.131055
RL_RS07495	RL1443	glnE	putative glutamate-ammonia-ligase adenylyltransferase	-0.0105541	0.941997	-0.273635	0.040187
RL_RS07500	RL1444	0	putative glutathione S-transferase I	-0.360138	0.0913952	-0.819875	4.96322e-05
RL_RS07505	RL1445	pleC	putative two-component sensor/regulator; histidine kinase	-1.20791	0.0294015	-1.81498	0.000394435
RL_RS07510	RL1446	pepN	putative aminopeptidase N	1.05775	0.0626197	1.36512	0.00987731
RL_RS07515	RL1447	0	putative methyl-accepting chemotaxis-related protein	1.30524	0.0975115	1.38009	0.0651611
RL_RS07520	RL1448	0	putative transmembrane protein	0.0757593	0.722264	0.235295	0.239094
RL_RS07525	RL1449	0	conserved hypothetical protein	-0.0419834	0.898397	-0.728407	0.0176422
RL_RS07530	0	0	0	0.527707	0.442462	0.293277	0.667238
RL_RS07535	RL1451	0	putative uracil-DNA glycosylase	-0.604092	0.0451305	-0.606486	0.0297806
RL_RS07540	RL1452	hsp70	putative chaperone protein DnaK (heat shock protein 70) (Hsp70)	0.930405	0.00202742	-0.276286	0.338972
RL_RS07545	RL1453	0	putative RND family efflux transporter (inner membrane protein)	-0.39132	0.199244	-0.320255	0.282606
RL_RS07550	RL1454	0	putative RND family efflux transporter (membrane fusion protein)	0.124592	0.696202	-0.190798	0.53645
RL_RS07555	RL1455	0	putative aminoglycoside gentamicin resistance protein	-2.44858	0.000381499	-2.51093	6.66607e-05
RL_RS07560	RL1456	0	putative short-chain dehydrogenase/oxidoreductase	-0.494832	0.0543796	-0.786335	0.000996595
RL_RS07565	RL1457	0	putative electron transfer flavoprotein-ubiquinone oxidoreductase	-0.212069	0.169992	0.185208	0.217467
RL_RS07570	RL1458	ldt6	conserved hypothetical protein	0.7138	0.152673	-0.825279	0.0876402
RL_RS07575	RL1459	0	putative transmembrane protein	-0.10489	0.68345	-1.43814	3.78864e-09
RL_RS07580	RL1460	0	putative AsnC family transcriptional regulator	1.20614	0.0829469	0.726417	0.272899
RL_RS07585	RL1461	mgtE	putative magnesium transporter protein, MgtE family	0.792867	0.298246	-0.321123	0.675913
RL_RS07590	RL1462	0	putative oxidoreductase	0.131563	0.500213	-0.229993	0.219872
RL_RS07595	RL1463	0	conserved hypothetical protein	-1.17765	0.00504023	-1.09271	0.00522871
RL_RS07600	RL1464	0	putative transmembrane MFS permease	-0.866453	0.0206046	-0.163187	0.651071
RL_RS07605	RL1465	0	conserved hypothetical protein	-0.532284	0.000230507	-1.4059	4.30455e-29
RL_RS07610	RL1466	0	putative glutamine synthetase - not really has 23% id to RL2392 (glnA)	0.59305	0.1252	0.708954	0.056566
RL_RS07615	RL1467	0	putative aminotransferase	-0.539226	0.0466954	-0.0985387	0.710478
RL_RS07620	RL1468	0	putative transmembrane protein	-0.320994	0.0505818	0.0398913	0.806183
RL_RS07625	RL1469	0	putative transmembrane protein	1.04349	0.0690552	1.48447	0.0055806
RL_RS07630	RL1470	0	putative glycosyl transferase	0.814794	0.0903457	1.36913	0.00262261
RL_RS07635	RL1471	0	putative transmembrane protein	0.878074	0.0229955	1.18706	0.000889831
RL_RS07640	RL1472	0	putative transmembrane protein	0.72076	0.0806287	1.11855	0.0039073
RL_RS07645	RL1473	ecfD	putative RNA polymerase ECF sigma factor (domain COG4941) ECF42 gene organisation	-0.472289	0.09681	-0.368735	0.173991
RL_RS07650	RL1474	dgpfD1	conserved hypothetical protein with DGPF domain (anti-sigma factor), ECF42 gene organisation with 3 dgfp genes	-0.638481	0.0436651	-0.461422	0.115434
RL_RS07655	RL1475	dgpfD2	conserved hypothetical protein with DGPF domain (anti-sigma factor), ECF42 gene organisation with 3 dgfp genes	-0.619761	0.00121921	-0.620683	0.000511577
RL_RS07660	RL1476	dgpfD3	conserved hypothetical protein with DGPF domain (anti-sigma factor), ECF42 gene organisation with 3 dgfp genes	-1.00177	0.00188781	-0.922459	0.0021022
RL_RS07665	RL1477	0	putative transmembrane protein	-0.379388	0.223027	-0.295285	0.334045
RL_RS07670	RL1478	amn	putative AMP nucleosidase	-0.679864	0.046251	-0.316479	0.324144
RL_RS07675	0	0	0	0.392808	0.12889	1.37442	1.43176e-08
RL_RS07680	RL1479	0	conserved hypothetical protein	-0.947615	0.0142901	-0.949992	0.0081009
RL_RS07685	RL1480	0	conserved hypothetical protein	0.761845	0.120637	0.433221	0.367658
RL_RS07695	RL1482	hisC3	putative histidinol-phosphate aminotransferase	0.530856	0.192425	0.736658	0.0610956
RL_RS07700	RL1483	pilZ	conserved hypothetical protein with pilZ domain	-0.49609	0.130818	-0.417334	0.188938
RL_RS07705	RL1484	0	putative transmembrane protein	-0.452975	0.36407	-0.607111	0.211883
RL_RS07710	RL1485	0	conserved hypothetical protein	-3.30884	0.00354779	-5.3968	1.96688e-07
RL_RS07715	RL1486	0	putative LysR family transcriptional regulator	-1.28419	0.00053313	-1.99958	2.16303e-09
RL_RS07725	RL1487	0	conserved hypothetical protein	-2.5648	9.97586e-05	-3.03482	3.27529e-07
RL_RS07730	RL1488	0	conserved hypothetical protein	0.410546	0.160268	0.54239	0.0543315
RL_RS07735	RL1489	0	putative transmembrane MatE family transporter	-1.20923	0.0100065	-0.627722	0.150281
RL_RS07740	RL1490	0	putative AraC family transcriptional regulator (activator)	-1.01134	0.00468367	-0.432822	0.195338
RL_RS07745	RL1491	0	conserved hypothetical protein	0.455667	0.263051	0.321683	0.429806
RL_RS07750	RL1492	iolB	putative myo-inositol catabolism protein B	0.418683	0.0667141	-0.0018619	0.994015
RL_RS07755	RL1493	iolE	putative rhizopine catabolism protein	0.284561	0.251602	0.128053	0.607693
RL_RS07760	RL1494	iolD	putative malonate semialdehyde dehydrogenase	-0.809418	0.0226629	-1.07601	0.00106596
RL_RS07765	RL1495	iolC	putative myo-inositol catabolism protein C	-0.828669	0.0113601	-1.16551	0.000117886
RL_RS07770	RL1496	iolR	putative SIS (Sugar ISomerase)-RpiR family transcriptional regulator	-0.67533	0.0239422	-0.626302	0.0238627
RL_RS07775	RL1497	0	putative dehydrogenase/oxidoreductase	-2.17726	0.000993681	-2.55809	2.56508e-05
RL_RS07780	RL1498	0	putative flavoprotein	-1.31984	0.00456912	-1.24351	0.00411637
RL_RS07785	RLt50	0	0	0.8469	0.113735	0.741001	0.151397
RL_RS07790	RL1499	ropA2	putative outer membrane porin protein RopA	1.42166	NA	1.70942	NA
RL_RS07795	RL1500	0	putative hydrolase	0.582222	0.0872556	1.20184	0.000171594
RL_RS07800	RL1501	0	putative soluble lytic murein transglycosylase precursor	1.46734	0.042111	1.9887	0.00297984
RL_RS07805	RL1502	mosA	putative rhizopine biosynthesis/dihydropicolinate synthase	0.916279	0.0965868	1.08555	0.0380895
RL_RS07810	RL1503	0	putative RNA binding protein	-0.0684484	0.79025	-0.520348	0.0292832
RL_RS07815	RL1504	0	conserved hypothetical protein	-0.291586	0.0944366	-0.953178	3.67134e-09
RL_RS07820	RL1505	0	putative polymerase	0.573378	0.165493	1.02455	0.0102815
RL_RS07825	RL1506	relA	putative stringent response protein	0.390562	0.104234	0.795089	0.000515742
RL_RS07830	RL1508	0	putative transmembrane protein	0.690249	0.093627	0.504299	0.198326
RL_RS07835	RL1509	acpS	putative holo-[acyl-carrier-protein] synthase	1.1106	0.0323422	1.30087	0.00682939
RL_RS07840	RL1510	sipS	putative signal peptidase	0.424561	0.0753441	1.08178	8.72268e-07
RL_RS07845	RL1511	rnc	putative ribonuclease III	1.10808	0.0651268	1.58007	0.00472761
RL_RS07850	RL1512	0	putative GTP and RNA-binding cell cycle regulator	0.774199	0.0948793	1.09145	0.0131056
RL_RS07855	RL1513	0	putative FNR/CRP family transcriptional regulator	-1.72744	0.0122835	-1.0903	0.0881407
RL_RS07860	RL1514	0	putative two-component sensor/regulator; transcriptional regulator	-0.54482	0.0684131	-0.175702	0.542508
RL_RS07865	RL1515	recO	putative DNA repair protein (recombination protein O)	-2.5217	0.000234873	-2.47416	7.41996e-05
RL_RS07870	RL1516	0	putative general stress protein	-0.591339	0.0579745	-0.749594	0.00995171
RL_RS07875	RL1517	0	putative molybdenum cofactor sulfurase	0.476855	0.0939607	0.558501	0.0383563
RL_RS07880	RL1518	0	putative HD domain protein	0.553173	0.108918	0.16667	0.628818
RL_RS07885	RL1519	0	putative GGDEF/EAL sensory box protein	-0.0128108	0.93326	0.127707	0.374108
RL_RS07890	RL1520	0	hypothetical protein	-0.690379	0.00783825	-0.592527	0.0141842
RL_RS07895	RL1521	sodC	putative superoxide dismutase	-1.96188	0.0160069	-2.97954	7.16335e-05
RL_RS07900	RL1522	0	putative transmembrane MscS mechanosensitive ion channel	0.259546	0.314206	-0.167252	0.513831
RL_RS07905	RL1523	0	conserved hypothetical protein	0.805398	0.0316669	0.755839	0.0293081
RL_RS07910	RL1524	0	conserved hypothetical protein	0.457524	0.0900117	0.50808	0.0464597
RL_RS07915	RL1525	0	putative aminomethyltransferase	0.144929	0.517083	0.0335492	0.882378
RL_RS07920	RL1526	0	conserved hypothetical protein	0.563673	0.0426565	0.878437	0.000640101
RL_RS07925	RL1527	0	conserved hypothetical protein	-0.666959	0.0335631	-0.249689	0.401238
RL_RS07930	RL1528	0	conserved hypothetical protein	0.279209	0.066858	0.547781	0.000103478
RL_RS07935	RL1529	0	putative Nudix family protein (phosphohydrolases)	-0.951896	0.011609	-0.78507	0.0248602
RL_RS07940	RL1530	0	putative transmembrane protein	0.393428	0.219758	0.59566	0.0541744
RL_RS07945	RL1531	0	conserved hypothetical protein	0.926766	0.122806	2.76068	1.16158e-06
RL_RS07950	RL1532	0	putative phosphatidylserine synthase	0.63131	0.0367929	1.07883	0.000107355
RL_RS07955	RL1533	psd	putative phosphatidylserine decarboxylase	0.369464	0.130075	0.601133	0.0106287
RL_RS07960	RL1534	0	putative ATP-binding:permease (ABC:IMP) component of ABC transporter Export	0.373329	0.191134	0.737472	0.00759155
RL_RS07965	RL1535	0	conserved hypothetical protein	-1.03536	0.00369467	-0.0352371	0.921811
RL_RS07970	RL1536	0	putative lysine decarboxylase family protein	-2.79174	0.000270713	-2.87171	3.80213e-05
RL_RS07975	RL1537	0	putative transmembrane transporter protein	-0.333569	0.0888947	1.33205	5.07599e-14
RL_RS07980	RL1538	leuA2	putative 2-isopropylmalate synthase	0.712828	0.104012	0.929357	0.0260904
RL_RS07985	RL1539	pip1	putative proline iminopeptidase	0.614849	0.121659	1.09392	0.00413714
RL_RS07990	RL1540	0	conserved hypothetical protein	0.688232	0.151359	1.1062	0.016863
RL_RS07995	RL1541	0	conserved hypothetical protein	0.900304	0.173689	1.44541	0.023819
RL_RS08000	RL1542	0	conserved hypothetical protein	0.819719	0.131622	1.27589	0.0149011
RL_RS08005	RL1543	cysS	putative cysteinyl-tRNA synthetase	0.835334	0.116667	1.23965	0.0152503
RL_RS08010	RL1544	0	putative glycosyl transferase	0.654486	0.0308504	1.25702	5.64731e-06
RL_RS08015	RL1545	0	putative short-chain dehydrogenase/reductase	1.18804	0.0939619	1.54224	0.0218667
RL_RS08020	RL1546	purF	putative amidophosphoribosyltransferase	0.862616	0.115259	1.40024	0.00769238
RL_RS08025	RL1547	cvpA	putative colicin V production protein	0.998773	0.0941483	1.46913	0.0094543
RL_RS08030	RL1548	radA	putative DNA repair protein RadA homologue	0.246636	0.324921	0.401459	0.0944584
RL_RS08035	RL1549	0	putative transmembrane efflux protein	-1.16398	0.00555316	1.23666	0.00154825
RL_RS08040	RL1550	0	putative alanine racemase	-0.184468	0.325762	0.415773	0.0206735
RL_RS08045	RL1551	dnaC	putative DNA helicase	0.538481	0.0384529	0.468554	0.05189
RL_RS08050	RL1552	rplI	putative 50S ribosomal protein L9	1.4175	NA	1.13761	NA
RL_RS08055	RL1553	0	putative transmembrane protein	0.612729	0.0877695	0.840706	0.0131146
RL_RS08060	RL1554	rpsR	putative 30S ribosomal protein S18	1.55492	0.0794649	1.28177	0.123426
RL_RS08065	RL1555	rpsF	putative 30S ribosomal protein S6	1.51262	NA	1.16412	NA
RL_RS08070	RL1556	0	putative aldo-keto reductase	1.06837	NA	1.31862	NA
RL_RS08075	RL1557	fabD	putative malonyl CoA-acyl carrier protein transacylase	0.906222	0.134593	0.971524	0.0962079
RL_RS08080	RL1558	fabG1	putative 3-oxoacyl-[acyl-carrier-protein] reductase	0.850804	0.155459	1.04064	0.0718402
RL_RS08085	RL1559	acpP	putative acyl carrier protein (fatty acid synthase acyl carrier protein)	1.40111	NA	1.41296	NA
RL_RS08090	RL1560	fabF3	putative 3-oxoacyl-[acyl-carrier-protein] synthase II	1.30863	NA	1.22204	NA
RL_RS08095	RL1561	pabC	putative aminodeoxychorismate lyase	1.20517	0.0912696	2.13184	0.00160438
RL_RS08100	RL1562	0	conserved hypothetical protein	1.4083	NA	1.99302	NA
RL_RS08105	RL1563	gmk	putative guanylate kinase	1.44355	0.0337955	1.70187	0.00692473
RL_RS08110	RL1564	ksgA	putative dimethyladenosine transferase	0.804641	0.0372443	1.62127	4.47762e-06
RL_RS08115	RL1565	pdxA1	putative 4-hydroxythreonine-4-phosphate dehydrogenase	1.10421	0.107609	2.17535	0.000898607
RL_RS08120	RL1566	0	conserved hypothetical protein	0.881069	0.147011	1.78869	0.00230057
RL_RS08125	RL1567	0	putative outer membrane protein involved in envelope biosynthesis	1.41485	NA	1.99793	NA
RL_RS08130	RL1568	0	putative transmembrane protein	1.18625	0.0862191	1.84058	0.0047683
RL_RS08135	RL1569	0	conserved hypothetical protein	1.24586	0.0758589	2.01962	0.00213513
RL_RS08140	RL1570	0	putative transmembrane protein	1.02584	0.0700558	1.21164	0.0219975
RL_RS08145	RL1571	pepA	putative aminopeptidase	0.725552	0.13172	0.869847	0.0604241
RL_RS08150	RL1572	0	putative DNA polymerase III subunit	0.732004	0.109713	0.979517	0.0251755
RL_RS08155	RL1573	0	hypothetical protein	0.832841	0.0632521	1.46827	0.000418741
RL_RS08160	RL1574	0	putative GFO/IDH/MocA family oxidoreductase	0.53002	0.0851457	1.04637	0.000300741
RL_RS08165	RL1575	0	putative prolyl endopeptidase	0.765798	0.112808	0.534782	0.251823
RL_RS08170	RL1576	0	putative ATP-binding component of ABC transporter Export	1.22802	0.0947534	1.30712	0.0605223
RL_RS08175	RL1577	0	putative GGDEF sensory box protein	0.729007	0.221066	0.686262	0.236876
RL_RS08180	RL1578	dinB	putative DNA-damage inducible protein	-1.22323	0.00105838	0.729789	0.0322181
RL_RS08185	RL1579	0	putative etherase	-0.952171	0.00475779	2.35822	4.2492e-15
RL_RS08190	RL1580	ndk	putative nucleoside diphosphate kinase	1.25454	NA	1.19781	NA
RL_RS08195	RL1581	0	conserved hypothetical protein	-2.22458	0.000907239	-2.3551	0.0001417
RL_RS08200	RL1582	0	conserved hypothetical protein	-2.54547	7.57913e-05	-2.37635	4.80622e-05
RL_RS08205	RL1583	0	putative permease component of ABC transporter HAAT	-2.55598	0.000428617	-1.92098	0.00400105
RL_RS08210	RL1584	moaE	putative molybdopterin converting factor subunit E	-0.885083	0.0190749	0.0742652	0.842816
RL_RS08215	RL1585	moaD	putative molybdopterin converting factor subunit D	-0.223806	0.375839	0.558905	0.020003
RL_RS08220	RL1586	pgsA	putative CDP-diacylglycerol--glycerol-3-phosphate 3-phosphatidyltransferase	-0.652712	0.0206046	0.304585	0.24563
RL_RS08225	RL1587	uvrC	putative UvrABC system protein C UvrC	-0.688959	0.0121308	-0.998359	8.22854e-05
RL_RS08230	RL1588	fabG4	putative 3-oxoacyl-[acyl-carrier-protein] reductase	-1.00946	0.000713627	-1.85385	4.06496e-12
RL_RS08235	RL1589	ropB	putative outer membrane protein RopB	1.33113	NA	2.07082	NA
RL_RS08240	RL1590	0	putative glutathione S-transferase	1.18667	NA	1.96123	NA
RL_RS08245	RL1591	0	conserved hypothetical protein	0.952021	0.075497	1.59124	0.00151116
RL_RS08250	RL1592	0	putative molybdopterin-containing oxidoreductase	-0.0469679	0.834678	1.82458	4.63498e-20
RL_RS08255	RL1593	nudF	putative ADP-ribose pyrophosphatase	0.0720127	0.728657	1.98965	2.43615e-28
RL_RS08260	RL1594	phnM2	putative phosphonate metabolism protein M	-0.353071	0.145522	0.806468	0.000535319
RL_RS08265	RL1595	purN	putative 5'-phosphoribosylglycinamide formyltransferase	0.967465	0.0592103	1.35477	0.0045026
RL_RS08270	RL1596	purM	putative phosphoribosylformylglycinamidine cyclo-ligase	0.619219	0.111047	0.65596	0.0778064
RL_RS08275	RL1597	0	putative transmembrane protein	0.980631	0.0608166	1.51058	0.00191444
RL_RS08280	RL1598	0	conserved hypothetical protein	0.636644	0.0283183	1.05287	7.95199e-05
RL_RS08285	RL1599	ppk	putative polyphosphate kinase	-0.937962	0.027083	-0.272417	0.502129
RL_RS08290	RL1600	ppx	putative exopolyphosphatase	1.1511	0.0646715	1.30527	0.0244277
RL_RS08295	RL1601	0	conserved hypothetical exported protein	0.269485	0.204911	-0.040511	0.855472
RL_RS08300	RL1602	cyaA1	putative transmembrane adenylate cyclase	-0.399184	0.0785614	0.0428633	0.850846
RL_RS08305	RL1603	rnd	putative ribonuclease D	0.707256	0.133431	0.853984	0.0598604
RL_RS08310	RL1604	cumA	putative multicopper oxidase	-0.343947	0.0412933	0.427806	0.00589048
RL_RS08315	RL1605	aspS	putative aspartyl-tRNA synthetase	1.34742	NA	1.79266	NA
RL_RS08320	RL1606	0	putative esterase (beta-lactamase family)	0.688051	0.0958979	0.718301	0.0671562
RL_RS08325	RL1607	0	putative TetR family transcriptional regulator	-1.63597	0.00351207	-1.62966	0.00180179
RL_RS08330	RL1608	0	putative transmembrane protein	1.01264	0.0498992	1.75087	0.000244808
RL_RS08335	RL1609	parC	putative topoisomerase IV subunit	1.25692	0.0490706	1.24371	0.0355376
RL_RS08340	RL1610	0	conserved hypothetical protein	-3.61473	0.000104978	-5.62157	1.02757e-11
RL_RS08345	RL1611	doc	putative phage death on curing protein	-3.2012	0.000154579	-4.18494	3.6908e-08
RL_RS08350	RL1612	0	putative SpoVT/AbrB family transcriptional regulator	-1.24656	0.00890401	-1.21603	0.00607029
RL_RS08355	RL1613A	0	putative transmembrane protein	0.572047	0.0223671	0.315516	0.175449
RL_RS08360	RL1614	0	putative arginyl-tRNA--protein transferase	-0.509294	0.037604	-0.209085	0.365888
RL_RS08365	RL1615	0	putative transmembrane protein	-0.298368	0.16352	-1.22436	1.23742e-09
RL_RS08370	RL1616	hemB	putative delta-aminolevulinic acid dehydratase	0.914708	0.177693	0.883821	0.179367
RL_RS08380	RL1617	0	putative transmembrane protein	-0.182159	0.223529	0.249681	0.0822637
RL_RS08385	RL1618	0	putative MarR family transcriptional regulator	0.736965	0.167571	0.734095	0.155271
RL_RS08390	RL1618A	ldt7	conserved hypothetical protein	0.369776	0.109422	1.42396	2.67905e-11
RL_RS08395	RL1620	glyA	putative serine hydroxymethyltransferase	1.05275	0.134454	1.88432	0.0054734
RL_RS08400	0	0	0	1.00313	0.0811234	1.3881	0.0102751
RL_RS08405	RL1621	ribG	putative riboflavin biosynthesis protein	1.05928	0.100175	1.39093	0.023428
RL_RS08410	RL1622	ribC	putative riboflavin biosynthesis protein	0.71947	0.167571	0.934828	0.0630063
RL_RS08415	RL1623	rmlA	putative glucose-1-phosphate thymidylyltransferase	-0.233356	0.187367	0.0955163	0.58975
RL_RS08420	RL1624	rfbD	putative dTDP-4-dehydrorhamnose reductase	-0.131847	0.606071	-0.198793	0.417473
RL_RS08425	RL1625	rmlB	putative dTDP-glucose 4,6-dehydratase	-0.641568	0.0495946	-0.496782	0.100963
RL_RS08430	RL1626	rmlC	putative dTDP-rhamnose-3,5-epimerase	-0.143798	0.450787	-0.260088	0.154448
RL_RS08435	RL1627	0	conserved hypothetical protein	-0.134161	0.432642	-0.437297	0.00742745
RL_RS08440	RL1628	0	hypothetical protein	0.85344	0.0282237	0.881407	0.0144323
RL_RS08445	RL1629	0	conserved hypothetical protein	0.292629	0.22287	0.460176	0.0472738
RL_RS08450	RL1630	0	conserved hypothetical protein	0.646089	0.0207862	0.728525	0.00484011
RL_RS08455	RL1631	napC	putative cytochrome c type nitrate reductase NapC exported to periplasm	0.56686	0.25484	-0.839888	0.0807969
RL_RS08460	RL1632	ribH1	putative 6,7-dimethyl-8-ribityllumazine synthase	0.482517	0.109463	0.489656	0.0893702
RL_RS08465	RL1633	nusB	putative N utilization substance protein B	0.119019	0.480265	0.1778	0.271109
RL_RS08470	RL1634	hppA	putative transmembrane pyrophosphate-energized proton pump	0.422808	0.138749	-0.432103	0.116623
RL_RS08475	RL1635	0	putative outer membrane protein	1.19698	0.073121	2.14957	0.000565434
RL_RS08480	RL1636	0	conserved hypothetical protein	0.529276	0.187367	0.622352	0.108694
RL_RS08485	RL1637	0	conserved hypothetical protein	0.489012	0.177355	0.681136	0.0519748
RL_RS08490	RL1638	plsX	putative fatty acid/phospholipid synthesis cluster protein	1.28544	0.0764441	1.88953	0.00542273
RL_RS08495	RL1639	fabH	putative 3-oxoacyl-[acyl-carrier-protein] synthase III	1.45329	NA	2.11379	NA
RL_RS08500	RL1640	ihfA	putative integration host factor alpha-subunit	0.552295	0.0742149	0.490684	0.0899297
RL_RS08505	RL1641	0	putative MerR family transcriptional regulator	0.0604735	0.597113	-0.320286	0.00287283
RL_RS08510	RL1642	0	putative two-component sensor/regulator; transcriptional regulator	-0.2566	0.101906	-0.661416	8.8171e-06
RL_RS08515	RL1643	0	putative two-component sensor/regulator; histidine kinase	0.008111	0.950099	0.223838	0.0596518
RL_RS08520	RL1644	0	conserved hypothetical exported protein	-2.24243	0.00637077	-3.61303	1.70916e-06
RL_RS08525	RL1645	0	conserved hypothetical protein	-0.367756	0.0261108	-0.33705	0.0274291
RL_RS08530	RL1646	celA	putative cellulose synthase catalytic subunit [UDP-forming]	0.225413	0.145013	0.49512	0.000892892
RL_RS08535	RL1647	celB	putative cellulose synthase protein	0.273029	0.236484	0.593355	0.00771242
RL_RS08540	RL1648	celC	putative endoglucanase/cellulase	0.418421	0.0841815	0.66598	0.00353318
RL_RS08545	RL1649	0	conserved hypothetical protein	0.936485	0.0560714	1.26268	0.00552399
RL_RS08550	RL1650	0	putative (DL)-glycerol-3-phosphatase	1.30179	0.0575091	1.82059	0.00423992
RL_RS08555	RLt48	0	0	1.12488	0.0581762	1.79013	0.00117093
RL_RS08560	RL1651	0	putative 3-demethylubiquinone-9 3-methyltransferase	1.32321	0.0299579	2.54778	4.85997e-06
RL_RS08565	RL1652	0	conserved hypothetical protein	0.550228	0.0857813	0.911405	0.00255222
RL_RS08570	0	0	0	-0.756451	0.0202561	-0.388008	0.199654
RL_RS08575	RL1653	0	conserved hypothetical protein	-1.5411	0.00461682	-1.71277	0.000713088
RL_RS08585	RL1654	0	conserved hypothetical protein	-1.61223	0.000619104	-2.76564	5.34344e-11
RL_RS08590	RL1655	0	putative ROK family transcriptional regulator	0.38633	0.189255	0.395646	0.165879
RL_RS08595	RL1656	0	putative acetyltransferase	-0.21836	0.113735	0.113306	0.40229
RL_RS08600	RL1657	0	putative SBP of ABC transporter CUT1	-0.47483	0.0415987	-1.03003	1.35649e-06
RL_RS08605	RL1658	0	putative permease component of ABC transporter CUT1	0.16545	0.159236	0.289337	0.010891
RL_RS08610	RL1659	0	putative permease component of ABC transporter CUT1	-0.355835	0.0751324	-0.245467	0.191524
RL_RS08615	RL1660	0	putative transmembrane protein	0.728289	0.00456912	0.610785	0.0108277
RL_RS08620	RL1661	gmsA	putative transmembrane sugar transferase protein, glucomannan	0.916931	0.0431459	1.11215	0.00811929
RL_RS08625	RL1662	0	putative glycosyltransferase	1.10955	0.0460023	0.972326	0.0588632
RL_RS08630	RL1663	0	putative polysaccharide export protein	1.36707	0.0504461	1.24743	0.0541767
RL_RS08635	RL1664	exoP	putative transmembrane succinoglycan biosynthesis transport protein	1.18692	0.0582732	1.41235	0.0153539
RL_RS08640	RL1665	0	conserved hypothetical protein	0.157878	0.452414	-0.0362052	0.866068
RL_RS08645	0	0	0	0.934412	0.00145116	1.53716	6.17453e-09
RL_RS08650	RL1666	cox15	putative transmembrane heme A synthase	0.846139	0.153092	0.67703	0.239888
RL_RS08655	RL1667	0	putative transmembrane protein	0.231777	0.174362	0.00654184	0.971808
RL_RS08660	RL1668	argC	putative arginine biosynthesis protein	0.141983	0.347684	0.890496	1.94295e-10
RL_RS08665	RL1669	speB1	putative agmatinase	0.947594	0.0754272	1.95161	8.21591e-05
RL_RS08670	RL1670	0	putative transmembrane efflux protein	-1.74303	0.00107676	-1.65377	0.00080234
RL_RS08675	RL1672	rpsI	putative 30S ribosomal protein S9	1.34096	NA	1.24369	NA
RL_RS08680	RL1673	rplM	putative 50S ribosomal protein L13	1.3851	NA	1.22039	NA
RL_RS08685	RL1674	0	putative LysR family transcriptional regulator	0.996827	0.0828353	1.22861	0.0231904
RL_RS08690	0	0	0	-0.101981	0.686646	-0.386571	0.114808
RL_RS08695	RL1675	0	putative enoyl-CoA hydratase	0.232941	0.289737	0.280817	0.186132
RL_RS08700	RL1676	0	putative transmembrane protein	0.00895151	0.942108	0.134227	0.241761
RL_RS08705	RL1677	0	conserved hypothetical exported protein	-1.40457	0.00577677	-1.57893	0.000871478
RL_RS08710	RL1678	0	conserved hypothetical protein	-0.845674	0.0015242	-0.7312	0.00315106
RL_RS08715	RL1679	0	putative O-acetylhomoserine (thiol)-lyase (homocysteine synthase)	0.5073	0.367816	1.48946	0.00551261
RL_RS08720	RL1680	0	conserved hypothetical protein	0.706957	0.183203	1.45334	0.0046391
RL_RS08725	RL1681	0	putative transmembrane GGDEF/EAL sensory box protein	-0.295227	0.168805	-0.163725	0.442126
RL_RS08730	RL1682	0	putative SBP of ABC transporter PhoT	0.312143	0.593177	0.138957	0.812143
RL_RS08735	RL1683	0	putative permease component of ABC transporter PhoT	-0.055453	0.834678	0.160517	0.530803
RL_RS08740	RL1684	0	putative permease component of ABC transporter PhoT	0.0233932	0.872634	0.0762108	0.592123
RL_RS08745	RL1685	0	putative ATP-binding component of ABC transporter PhoT	0.634404	0.14869	0.502731	0.239888
RL_RS08750	RL1686	0	putative cytochrome P450	0.553696	0.0891865	0.904601	0.00332277
RL_RS08755	RL1687	0	putative transmembrane GGDEF sensory box protein	0.685058	0.0880592	0.43134	0.260782
RL_RS08760	RL1688	clpP1	putative ATP-dependent Clp protease proteolytic subunit	-0.292008	0.0850744	-0.532096	0.000872541
RL_RS08765	RL1689	clpX	putative ATP-dependent Clp protease ATP-binding subunit ClpX	-0.0550042	0.758668	0.290076	0.079959
RL_RS08770	RL1690	lon	putative ATP-dependent protease	-1.02352	0.0132364	-1.24287	0.00118697
RL_RS08775	RL1691	hupA1	putative DNA-binding protein HU	1.45477	NA	0.899599	NA
RL_RS08780	RL1692	0	putative transmembrane protein	0.778291	0.0876367	0.933696	0.0297806
RL_RS08785	RL1693	0	conserved hypothetical exported protein	-0.471139	0.127894	-0.428296	0.151391
RL_RS08790	RL1694	0	putative aldo-keto reductase	0.206119	0.403023	-0.356401	0.13006
RL_RS08795	RL1695	0	conserved hypothetical protein	-0.43423	0.0603652	-0.02624	0.909442
RL_RS08800	RL1696	0	conserved hypothetical protein	0.777761	0.165493	0.37796	0.499813
RL_RS08805	RL1697	0	hypothetical protein	-0.0384605	0.822609	-0.801507	3.08165e-07
RL_RS08810	RL1698	0	conserved hypothetical protein	0.777978	0.134365	0.00837494	0.987859
RL_RS08815	0	0	0	1.03025	0.112941	-0.328986	0.615892
RL_RS08820	RL1699	0	hypothetical protein	0.0659132	0.805626	-0.581099	0.0211499
RL_RS08825	RLt61	0	0	1.14854	NA	0.0863966	NA
RL_RS08830	RLt19	0	0	1.36023	NA	0.923759	NA
RL_RS08835	RLt20	0	0	1.39136	NA	0.805473	NA
RL_RS08840	RL1700	nuoA	putative transmembrane NADH-quinone oxidoreductase subunit A	0.926785	0.183211	1.11648	0.0972311
RL_RS08845	RL1701	nuoB	putative NADH-quinone oxidoreductase subunit B	0.734961	0.26132	0.900375	0.154243
RL_RS08850	RL1702	nuoC	putative NADH-quinone oxidoreductase subunit C	0.935183	0.174127	1.31098	0.0486251
RL_RS08855	RL1703	nuoD	putative NADH-quinone oxidoreductase subunit D	0.85127	0.115164	1.09282	0.0346568
RL_RS08860	0	0	0	1.09818	0.109965	1.06262	0.105737
RL_RS08865	RL1704	nuoE	putative NADH-quinone oxidoreductase subunit E	0.99961	0.136324	1.04153	0.107298
RL_RS08870	RL1705	nuoF	putative NADH-quinone oxidoreductase subunit F	0.663605	0.204745	0.733504	0.147535
RL_RS08875	RL1706	0	conserved hypothetical protein in NADH-ubiquinone oxidoreductase region	0.591422	0.151486	0.806635	0.0426135
RL_RS08880	RL1707	nuoG	putative NADH-quinone oxidoreductase subunit G	0.931866	0.161041	1.11883	0.0808888
RL_RS08885	RL1708	nuoH	putative NADH-quinone oxidoreductase subunit H	1.20037	NA	1.48573	NA
RL_RS08890	RL1709	nuoI	putative NADH-quinone oxidoreductase subunit I	1.13265	NA	1.60467	NA
RL_RS08895	RL1710	nuoJ	putative NADH-quinone oxidoreductase subunit J	1.09685	0.116359	1.37972	0.039302
RL_RS08900	RL1711	nuoK	putative transmembrane NADH-ubiquinone oxidoreductase subunit K	1.21169	0.0796348	1.4665	0.0238315
RL_RS08905	RL1712	nuoL	putative NADH-quinone oxidoreductase chain L	0.786151	0.11194	1.06108	0.0249957
RL_RS08910	RL1713	nuoM	putative NADH-quinone oxidoreductase subunit M	1.00057	0.138866	1.5229	0.0195288
RL_RS08915	RL1714	nuoN	putative NADH-quinone oxidoreductase chain N	1.08429	0.11194	1.54156	0.0182834
RL_RS08920	RL1715	birA	putative biotin transcriptional regulator bifunctional protein	1.09407	0.0888947	1.35191	0.0259758
RL_RS08925	RL1716	0	putative beta-lactamase family protein	0.401904	0.208334	0.659621	0.0321862
RL_RS08930	RL1717	0	putative lactoylglutathione lyase	0.702404	0.162217	1.10042	0.0233114
RL_RS08935	RL1718	0	putative transmembrane protein	0.693732	0.03492	0.901949	0.00309229
RL_RS08940	RL1719	proS	putative prolyl-tRNA synthetase	1.16985	0.0923476	1.50054	0.0225762
RL_RS08945	RL1720	0	putative permease component of ABC transporter Unclass	0.928174	0.0382413	1.27331	0.00216917
RL_RS08950	RL1721	0	putative ATP-binding component of ABC transporter Unclass	1.09393	0.0152371	1.33458	0.00141376
RL_RS08955	RL1722	0	conserved hypothetical protein	-1.18447	0.0191605	-1.63277	0.000495125
RL_RS08960	0	0	0	-1.98331	0.0045729	-2.50848	0.000130709
RL_RS08965	RL1723	dnaE3	putative DNA polymerase III alpha subunit	0.245412	0.00570235	0.499068	5.37011e-10
RL_RS08970	RL1724	ldt8	conserved hypothetical protein	0.655188	0.0253018	0.647884	0.0168733
RL_RS08975	RL1725	0	putative DinB DNA polymerase IV	-0.457008	0.0222205	-0.656416	0.000397153
RL_RS08980	RL1726	0	conserved hypothetical protein	-2.22436	0.000480359	-2.35475	5.32535e-05
RL_RS08985	RL1727	0	conserved hypothetical protein	-1.41943	0.00337608	-1.30521	0.00376027
RL_RS08990	RL1728	0	conserved hypothetical protein	-2.67344	0.00020772	-2.82375	1.58193e-05
RL_RS08995	RL1729	divK	putative two-component sensor/regulator; transcriptional regulator receiver protein	0.690226	0.0803331	0.61799	0.0956073
RL_RS09000	RL1730	pleD	putative two-component sensor/regulator; transcriptional regulator with GGDEF sensory box domain	0.740103	0.0624376	0.946153	0.0105205
RL_RS09005	RL1731	rpmG	putative 50S ribosomal protein L33	1.19022	0.0588916	2.06174	0.000420299
RL_RS09010	RL1732	0	putative transmembrane protein	1.23341	0.0769866	1.60567	0.0141087
RL_RS09015	RL1733	0	conserved hypothetical protein	0.259823	0.348256	0.455802	0.0847301
RL_RS09020	RL1734	rnr	putative ribonuclease R	0.211592	0.410378	0.312347	0.203446
RL_RS09025	RL1735	topA	putative DNA topoisomerase I	0.997536	0.12889	1.2444	0.0490396
RL_RS09030	RL1736	smf	putative SMF family DNA protecting protein DprA involved in uptake of DNA and natural bacterial competence	1.02593	0.027984	1.36506	0.00158629
RL_RS09035	RL1737	0	putative transmembrane protein	1.15645	0.078564	1.72547	0.00515221
RL_RS09040	RL1738	pyrC2	putative dihydroorotase	1.01899	0.10504	1.45332	0.0154905
RL_RS09045	RL1739	pyrB	putative aspartate carbamoyltransferase	1.17599	0.107312	1.24322	0.0746375
RL_RS09050	RL1740	0	putative acyl-CoA-like DNA repair protein	1.22392	0.0546667	1.38976	0.0187751
RL_RS09055	RL1741	0	putative ribonuclease	0.408595	0.165037	0.438843	0.122429
RL_RS09060	RL1742	0	putative N-acetylmuramoyl-L-alanine amidase	0.266055	0.0275563	1.0641	5.98675e-24
RL_RS09065	RL1743	0	putative peptidoglycan transglycosylase penicillin-binding protein 1A	0.266631	0.10416	1.60824	1.0115e-27
RL_RS09070	RL1744	prfB	putative peptide chain release factor 2 (rf-2)	0.96727	0.0820152	1.85882	0.000366817
RL_RS09075	RL1745	0	putative ATP-binding:ATP-binding (ABC:ABC) component of ABC transporter CUT2	-0.459844	0.0503304	-1.17245	5.48174e-08
RL_RS09080	RL1746	0	putative permease component of ABC transporter CUT2	-0.501858	0.0396055	-1.28325	9.91247e-09
RL_RS09085	RL1747	0	putative SBP of ABC transporter CUT2	-0.0213246	0.910353	-1.50138	2.17595e-18
RL_RS09090	RL1748	0	putative short-chain dehydrogenase/oxidoreductase	0.0995971	0.572993	-0.344456	0.0404647
RL_RS09095	RL1749	dhaK3	putative PTS-dependent dihydroxyacetone kinase,dihydroxyacetone binding subunit	0.163928	0.394843	-0.0904595	0.636496
RL_RS09100	RL1750	dhaL3	putative PTS-dependent dihydroxyacetone kinase, ADP-binding subunit	-0.0571076	0.676383	-0.437707	0.000731965
RL_RS09115	RL1752	dhaL4	putative PTS-dependent dihydroxyacetone kinase, ADP-binding subunit	0.390812	0.215586	0.234049	0.455545
RL_RS09120	RL1753	0	conserved hypothetical protein	0.682848	0.114131	1.02342	0.0134823
RL_RS09125	RL1754	0	conserved hypothetical exported protein	0.558789	0.0891407	1.22514	7.15422e-05
RL_RS09130	RL1755	ppnK	putative inorganic polyphosphate/ATP-NAD kinase	0.564445	0.0862212	0.976847	0.0016512
RL_RS09135	RLt55	0	0	0.776149	0.103594	0.650087	0.15593
RL_RS09140	0	0	0	0.643355	0.0603652	1.14116	0.000329043
RL_RS09145	RL1756	rLmB	putative 23S rRNA (guanosine-2'-O-)-methyltransferase RlmB	0.655424	0.0618442	0.925599	0.00457152
RL_RS09150	RLt59	0	0	1.09786	0.0708926	0.91029	0.108586
RL_RS09155	RLt28	0	0	1.12284	0.0708787	0.711242	0.223978
RL_RS09160	RL1757	tufB1	putative elongation factor Tu (EF-Tu)	1.12942	0.111965	1.39679	0.0399394
RL_RS09165	RL1758	0	putative dehydratase/oxidoreductase	0.758924	0.100525	0.107936	0.818766
RL_RS09170	RLt58	0	0	0.579982	0.0517732	0.898111	0.00117093
RL_RS09175	RL1759	secE	putative transmembrane translocase SecE	1.08461	0.0757568	0.976367	0.0876368
RL_RS09180	RL1760	nusG	putative transcription antitermination protein	1.04913	0.0769866	1.02951	0.0638829
RL_RS09185	RL1761	rplK	putative 50S ribosomal protein L11	1.21304	NA	1.23342	NA
RL_RS09190	RL1762	rplA	putative 50S ribosomal protein L1	1.09609	0.0889305	1.12576	0.0642392
RL_RS09195	RL1764	rplJ	putative 50S ribosomal protein L10	0.931301	NA	0.874726	NA
RL_RS09200	RL1765	rplL	putative 50S ribosomal protein L7/L12 (L8)	1.12003	NA	0.959694	NA
RL_RS09205	RL1766	rpoB	putative DNA-directed RNA polymerase beta chain	0.585944	0.0870101	1.06334	0.000999662
RL_RS09210	RL1767	rpoC	putative DNA-directed RNA polymerase beta' chain	1.10446	0.0785614	1.70985	0.00369613
RL_RS09215	RL1768	0	conserved hypothetical protein	0.0843488	0.580161	0.523308	0.000223741
RL_RS09220	RL1769	rpsL	putative 30S ribosomal protein S12	1.34823	NA	1.51562	NA
RL_RS09225	RL1770	rpsG	putative 30S ribosomal protein S7	1.3809	NA	1.66798	NA
RL_RS09230	RL1771	fus	putative translation elongation factor G, EF-G	1.33539	NA	1.70525	NA
RL_RS09235	RL1772	tufB2	putative elongation factor Tu (EF-Tu)	1.24023	NA	1.63955	NA
RL_RS09240	RL1773	rpsJ	putative 30S ribosomal protein S10	1.38472	NA	1.63766	NA
RL_RS09245	RL1774	rplC	putative 50S ribosomal protein L3	1.44166	0.131615	1.59122	0.0840853
RL_RS09250	RL1775	rplD	putative 50S ribosomal protein L4	1.31598	NA	1.5739	NA
RL_RS09255	RL1776	rplW	putative 50S ribosomal protein L23	1.42618	NA	1.61965	NA
RL_RS09260	RL1777	rplB	putative 50S ribosomal protein L2	1.37707	NA	1.63903	NA
RL_RS09265	RL1778	rpsS	putative 30S ribosomal protein S19	1.41939	0.13261	1.69769	0.061708
RL_RS09270	RL1779	rplV	putative 50S ribosomal protein L22	1.3311	0.133431	1.58538	0.0634799
RL_RS09275	RL1780	rpsC	putative 30S ribosomal protein S3	1.3438	0.147729	1.57592	0.0784413
RL_RS09280	RL1781	rplP	putative 50S ribosomal protein L16	1.4178	NA	1.58663	NA
RL_RS09285	RL1782	rpmC	putative 50S ribosomal protein L29	1.37715	0.140611	1.4483	0.107846
RL_RS09290	RL1783	rpsQ	putative 30S ribosomal protein S17	1.3896	NA	1.5241	NA
RL_RS09295	RL1784	rplN	putative 50S ribosomal protein L14	1.34575	NA	1.41774	NA
RL_RS09300	RL1785	rplX	putative 50S ribosomal protein L24	1.37941	NA	1.4427	NA
RL_RS09305	RL1786	rplE	putative 50S ribosomal protein L5	1.23053	0.104012	1.49595	0.0380641
RL_RS09310	RL1787	rpsN	putative 30S ribosomal protein S14	1.22659	0.0990037	1.54721	0.0286474
RL_RS09315	RL1788	rpsH	putative 30S ribosomal protein S8	1.2361	NA	1.49778	NA
RL_RS09320	RL1789	rplF	putative 50S ribosomal protein L6	1.39255	NA	1.6052	NA
RL_RS09325	RL1790	rplR	putative 50S ribosomal protein L18	1.33562	0.0677269	1.67754	0.0138759
RL_RS09330	RL1791	rpsE	putative 30S ribosomal protein S5	1.24141	0.0969563	1.26817	0.0745351
RL_RS09335	RL1792	rpmD	putative 50S ribosomal protein L30	1.3117	NA	1.40338	NA
RL_RS09340	RL1793	rplO	putative 50S ribosomal protein L15	1.32035	0.081582	1.32137	0.0633518
RL_RS09345	RL1794	secY	putative preprotein translocase SecY	0.973403	0.0734478	1.37393	0.00692473
RL_RS09350	RL1795	adk1	putative adenylate kinase	1.11627	0.07183	1.33811	0.0209162
RL_RS09355	RL1796	rpsM	putative 30S ribosomal protein S13 (BS14)	1.3157	NA	1.53619	NA
RL_RS09360	RL1797	rpsK	putative 30S ribosomal protein S11	1.50142	0.112283	1.51975	0.0931746
RL_RS09365	RL1798	rpoA	putative DNA-directed RNA polymerase alpha chain	1.45073	0.140088	1.53148	0.106099
RL_RS09370	RL1799	rplQ	putative 50S ribosomal protein L17	1.64031	NA	1.57937	NA
RL_RS09375	RL1800	0	putative transmembrane protein	-0.237295	0.301865	-0.257794	0.249811
RL_RS09380	RL1801	0	putative transmembrane protein	-1.26201	0.00847647	-0.946772	0.0333722
RL_RS09385	RL1802	0	conserved hypothetical protein	-3.16564	9.4213e-05	-2.99496	4.83805e-05
RL_RS09390	RL1803	ilvD1	putative dihydroxy-acid dehydratase	0.131882	0.619761	0.315581	0.205357
RL_RS09395	RL1804	0	conserved hypothetical exported protein	0.0374302	0.820295	-0.792542	1.74745e-07
RL_RS09400	RL1805	0	putative transmembrane protein	-0.301975	0.226801	-0.135827	0.58774
RL_RS09405	RL1806	degQ	putative protease DegQ precursor	1.03074	0.0277315	2.02113	2.25322e-06
RL_RS09410	RL1807	0	putative AAA-family ATPase protein	0.698869	0.030753	1.62192	3.11313e-08
RL_RS09415	RL1808	0	conserved hypothetical protein	-0.214383	0.309414	-0.250349	0.219872
RL_RS09420	RL1809	0	conserved hypothetical protein	-1.55455	0.000842164	-1.63581	0.000142993
RL_RS09425	RL1810	0	hypothetical protein	-2.10419	0.000621517	-2.9127	1.97084e-07
RL_RS09430	RL1811	dapA1	putative dihydrodipicolinate synthase	-0.408662	0.331857	0.417135	0.300148
RL_RS09435	RL1812	0	putative hydrolase	-0.5926	0.0226938	-0.937256	0.000105102
RL_RS09440	RL1813	0	putative 2-dehydropantoate 2-reductase	0.368626	0.30065	-0.531057	0.121599
RL_RS09445	RL1814	0	putative short-chain dehydrogenase/reductase	0.0188013	0.905722	0.452699	0.00182695
RL_RS09450	RL1815	0	putative LysR family transcriptional regulator	0.457742	0.0926022	0.617215	0.0166635
RL_RS09455	RL1816	0	putative nucleoside 2-deoxyribosyltransferase	0.591261	0.0219909	0.910103	0.000126582
RL_RS09460	RL1817	0	putative lipase/esterase	-0.115137	0.44347	-0.353159	0.0134409
RL_RS09465	RL1818	0	conserved hypothetical protein	-1.76763	0.00176878	-3.14044	8.15425e-10
RL_RS09470	RL1819	0	putative two-component sensor/regulator; histidine kinase	1.03739	0.0422119	1.13094	0.0168853
RL_RS09480	RL1820	0	putative LacI family transcriptional regulator (repressor)	0.125741	0.606759	0.111125	0.640983
RL_RS09485	RL1821	0	putative CoA transferase	0.426802	0.129036	0.3938	0.147366
RL_RS09490	RL1822	0	putative enoyl-CoA hydratase	0.320998	0.175883	0.227574	0.330892
RL_RS09495	RL1823	0	putative aldehyde dehydrogenase	0.128341	0.362617	0.0936472	0.502488
RL_RS09500	RL1824	0	putative SBP of ABC transporter CUT1 (S. mel SBP homologue SMc04396 induced by dextrin) GLU1b	0.113108	0.520192	-0.529852	0.00157002
RL_RS09505	RL1825	0	putative permease component of ABC transporter CUT1 (S. mel SBP homologue SMc04396 induced by dextrin) GLU1b	0.257032	0.17261	0.195944	0.290762
RL_RS09510	RL1826	0	putative permease component of ABC transporter CUT1 (S. mel SBP homologue SMc04396 induced by dextrin) GLU1b	0.380783	0.0957564	0.485712	0.0255092
RL_RS09515	RL1827	0	putative ATP-binding component of ABC transporter CUT1 (S. mel SBP homologue SMc04396 induced by dextrin) GLU1b	0.412294	0.106736	0.0126796	0.963043
RL_RS09520	RL1828	0	putative dehydrogenase, N-terminal membrane-anchored	0.272043	0.0837463	0.129226	0.398088
RL_RS09525	RL1829	0	putative dehydrogenase/oxidoreductase	0.559355	0.0948011	0.464254	0.145695
RL_RS09530	RL1830	0	putative oxidoreductase	0.330216	0.205681	0.265363	0.299843
RL_RS09535	RL1831	0	putative oxidoreductase/dehydrogenase flavoprotein binding	-0.681439	0.0238761	-0.8072	0.0039114
RL_RS09540	0	0	0	-2.68476	0.00550255	-3.84951	1.63562e-05
RL_RS09545	RL1832	exoA	putative exodeoxyribonuclease	-1.68076	0.030753	-2.57938	0.000337225
RL_RS09550	RL1833	0	conserved hypothetical protein	-2.6675	0.00613862	-3.63132	5.53683e-05
RL_RS09555	RL1834	0	conserved hypothetical exported protein	-0.0992211	0.508402	-0.131989	0.363593
RL_RS09560	RL1835	0	putative two-component sensor/regulator; transcriptional regulator	-0.585062	0.03002	-0.540419	0.0301465
RL_RS09565	RL1836	0	putative two-component sensor/regulator; histidine kinase	-0.910993	0.0147263	-0.835528	0.0158302
RL_RS09575	RL1838	0	putative ubiquinone/menaquinone biosynthesis methyltransferase	0.322172	0.1034	-0.229073	0.234282
RL_RS09580	RL1839	0	hypothetical protein	-0.956959	0.00456194	-2.78202	5.24337e-17
RL_RS09585	RL1840	0	putative transmembrane protein	0.264749	0.646774	-1.22709	0.0233334
RL_RS09590	RL1841	0	conserved hypothetical protein	0.497459	0.0690462	-0.0785298	0.776155
RL_RS09595	RL1842	0	conserved hypothetical exported protein	0.288903	0.465777	0.499184	0.184426
RL_RS09600	RL1843	0	hypothetical protein	-0.758378	0.0535906	-0.733562	0.0442264
RL_RS09605	RL1844	0	putative LysR family transcriptional regulator	0.0345488	0.836602	0.209077	0.182273
RL_RS09610	RL1845	ldt9	putative exported ErfK/YbiS/YhnG family protein	-2.14066	0.00222236	-3.08598	1.53321e-06
RL_RS09615	RL1846	0	putative two-component sensor/regulator; transcriptional regulator	0.939589	0.00748207	-0.308163	0.358461
RL_RS09620	RL1847	0	putative transcriptional regulator with adenylate cyclase domain	0.344874	0.161525	0.710725	0.00277574
RL_RS09625	RL1848	0	putative epoxide hydrolase	0.142718	0.321828	-0.344373	0.0148418
RL_RS09630	RL1849	0	conserved hypothetical protein	0.755055	0.122104	0.0392073	0.939434
RL_RS09635	RL1850	0	putative isochorismatase family protein	0.141658	0.542831	-0.380472	0.0899161
RL_RS09640	RL1851	0	conserved hypothetical protein	0.287054	0.431021	-0.662317	0.062107
RL_RS09645	RL1852	0	putative enoyl-CoA hydratase	0.633958	0.1971	-1.77032	0.000312352
RL_RS09650	RL1853	0	putative endoribonuclease L-PSP family protein	-0.0534906	0.88304	-1.81928	6.21756e-07
RL_RS09655	RL1854	0	putative oxidoreductase	0.642999	0.275832	-2.7676	3.37826e-06
RL_RS09660	RL1855	0	conserved hypothetical protein	-0.482528	0.435393	-1.72339	0.00604423
RL_RS09665	RL1856	0	putative DJ-1/PfpI family protein	-1.23985	0.00164701	-2.50455	1.34533e-12
RL_RS09670	0	0	0	-2.15471	0.00216885	-3.05042	2.23214e-06
RL_RS09675	RL1858	0	putative protease	-1.49203	0.00368107	-1.71717	0.000321224
RL_RS09680	RL1859	0	conserved hypothetical protein	-1.08077	0.00175838	-0.715472	0.0254647
RL_RS09685	RL1860	phhA	putative phenylalanine-4-hydroxylase	-5.46967	2.3212e-06	-6.30864	1.59109e-09
RL_RS09690	RL1861	0	putative AsnC family transcriptional regulator, positively regulates RL1860 (phhA)	0.674067	0.139859	0.577057	0.191868
RL_RS09695	RL1862	0	putative AsnC family transcriptional regulator	0.37807	0.386859	-0.0790708	0.85945
RL_RS09700	RL1863	hpd	putative 4-hydroxyphenylpyruvate dioxygenase	-3.79881	0.000323575	-6.5101	3.39845e-12
RL_RS09705	RL1864	hmgA	putative homogentisate 1,2-dioxygenase	-3.37735	0.00105838	-5.71233	7.83069e-10
RL_RS09710	RL1865	0	putative hydrolase	-3.02591	0.00199757	-5.18993	5.24992e-09
RL_RS09715	RL1866	hmgC	putative maleylacetoacetate isomerase	-2.76985	0.00207869	-4.68365	1.07976e-08
RL_RS09720	RL1867	0	conserved hypothetical protein	0.186264	0.483237	0.145406	0.57829
RL_RS09725	RL1868	0	putative universal stress protein	-0.777944	0.0466027	-4.12161	1.09374e-33
RL_RS09730	RL1869	0	putative cation-transporting ATPase	-0.159508	0.778839	-2.85447	3.00309e-08
RL_RS09735	RL1870	dksA	putative DnaK suppressor protein	-0.629524	0.104497	-3.44889	4.39296e-22
RL_RS09740	RL1871	0	putative transmembrane cation ATPase transporter	-1	2.08211e-09	-2.91616	6.91384e-86
RL_RS09745	RL1872	0	putative universal stress protein	-1.48659	7.06082e-07	-3.29673	1.98887e-36
RL_RS09750	RL1873	0	putative pyridoxine oxidase	-1.63897	6.88069e-07	-4.29599	1.82322e-50
RL_RS09755	RL1874	0	conserved hypothetical protein	-1.61885	4.55164e-09	-3.44521	2.88746e-45
RL_RS09765	0	0	0	-2.38899	4.03825e-07	-4.82774	4.06226e-31
RL_RS09770	RL1876	adh	putative alcohol dehydrogenase	-2.76967	2.3212e-06	-5.04051	2.57897e-22
RL_RS09775	RL1877	0	putative protease	-1.41185	7.60499e-06	-4.39839	5.88094e-59
RL_RS09780	RL1878	0	putative peptidoglycan binding protein	-0.257978	0.611903	-3.13982	7.07933e-12
RL_RS09785	0	0	0	-1.20264	6.17825e-08	-2.81732	1.58936e-46
RL_RS09790	RL1879	hfixLc	putative two component sensor/regulator; fused sensor/regulator (nitrogen fixation); fixL	-1.75051	0.00015551	-2.87409	2.41069e-12
RL_RS09795	RL1880	0	putative FNR/CRP family transcriptional regulator	-1.76359	0.000339096	-3.9639	4.22295e-20
RL_RS09800	RL1881	0	putative two-component sensor/regulator; transcriptional regulator	-0.565535	0.00110073	-1.46893	4.42497e-21
RL_RS09805	RL1882	0	conserved hypothetical protein	-0.914503	0.0572277	-3.99884	1.61179e-20
RL_RS09810	RL1883	hspF	putative small heat shock protein	-0.490107	0.232903	-3.64386	3.56262e-22
RL_RS09815	RL1884	0	putative phospholipid binding protein	-0.726697	0.0106752	-3.5277	7.60504e-45
RL_RS09820	RL1885	0	putative beta-lactamase family protein	-0.650677	0.0871476	-3.8896	2.68343e-30
RL_RS09825	0	0	0	-0.83269	0.00614655	-3.67711	5.15024e-41
RL_RS09830	RL1886	pduW	putative propionate kinase	-0.626856	0.0132623	-3.01803	1.78368e-41
RL_RS09835	RL1887	0	putative transmembrane protein	-2.29418	1.27026e-07	-5.05962	2.12961e-40
RL_RS09840	RL1888	0	hypothetical exported protein	-2.00206	0.000136055	-2.34053	7.59304e-07
RL_RS09845	RL1889	0	putative multicopper oxidase	-1.01691	5.33359e-05	-2.4179	2.47976e-27
RL_RS09850	RL1890	0	putative transmembrane protein	0.00403901	0.994221	-1.01725	0.0484481
RL_RS09855	RL1891	0	putative transmembrane protein	-0.206667	0.634278	-1.33785	0.0011249
RL_RS09860	RL1892	0	putative cation transporting P-type ATPase	-0.581663	0.0157463	-1.76825	3.18731e-16
RL_RS09865	RL1893	0	putative transmembrane protein (2 membrane spanning domains) with EF hand domain, 58% id with RL2272	0.142885	0.619584	-1.04265	0.000122223
RL_RS09870	RL1894	0	hypothetical protein	-3.9524	9.40446e-05	-5.5514	7.75744e-10
RL_RS09880	RL1896	0	hypothetical protein	1.09426	0.05569	1.25342	0.0182495
RL_RS09885	RL1897	0	conserved hypothetical protein	0.41154	0.0610507	0.37566	0.0663994
RL_RS09890	RL1898	0	conserved hypothetical protein	-0.262568	0.175999	-0.462416	0.0146778
RL_RS09895	RL1899	0	putative transposase-related protein	-0.24109	0.29985	-0.656852	0.00348992
RL_RS09900	RL1900	0	hypothetical protein	0.739597	0.0530959	0.218121	0.556512
RL_RS09905	RL1902	0	hypothetical protein	-2.61299	5.97869e-05	-2.87705	1.10807e-06
RL_RS09910	RL1904	0	hypothetical protein	-0.274457	0.442865	-0.421828	0.227176
RL_RS09915	RL1905	0	conserved hypothetical protein	0.839431	0.0112282	0.578149	0.0603458
RL_RS09920	0	0	0	-2.62387	0.000472554	-2.62947	0.000133084
RL_RS09925	RL1907	0	putative transmembrane protein	-0.402755	0.213302	-1.5387	8.72268e-07
RL_RS09930	RL1908	0	putative transmembrane ion channel protein MscS Mechanosensitive ion channel	-0.418653	0.402942	-1.89252	6.35678e-05
RL_RS09935	RL1909	0	putative non-specific acid phosphatase	-0.371459	0.521682	-2.16432	6.73918e-05
RL_RS09940	RL1910	0	putative FGE (formylglycine-generating enzyme) sulfatase, has post-translational sulfatase modification domain (assume processes RL1911)	-0.231104	0.702775	-2.07673	0.000229926
RL_RS09945	RL1911	0	putative aryl-sulfatase	-0.200298	0.771342	-1.79195	0.00499859
RL_RS09950	RL1912	0	conserved hypothetical protein with homology to BatD (but lacks membrane spanning domains) BatD is involved in tolerance to oxygen in Bacteroides species	-0.186633	0.704438	-1.44319	0.00177551
RL_RS09955	RL1913	0	conserved von Willebrand factor A vWFA with MIDAS and TPR (tetratricopeptide motif) pobably involved in prot:prot interactions	0.181686	0.69846	-1.13101	0.0101042
RL_RS09960	RL1914	0	putative auto-transporter protein	0.216194	0.694419	-1.64704	0.00139859
RL_RS09965	RL1915	0	conserved hypothetical protein with DUF4381	0.259201	0.649281	-1.46746	0.00594851
RL_RS09970	RL1916	0	conserved hypothetical protein with von Willebrand factor A domain (no membrane spaning domains)	0.182141	0.737056	-1.52915	0.00256539
RL_RS09975	RL1917	0	putative AAA-family ATPase protein, MoxR-like	0.236205	0.674894	-0.995205	0.0575841
RL_RS09980	RL1918	0	putative exported aryl-sulfatase protein	0.272605	0.674622	-1.3805	0.0222708
RL_RS09985	RL1919	0	putative protein with alpha/beta hydrolase fold (DUF900)	-0.212778	0.658646	-1.27121	0.00465345
RL_RS09990	RL1920	0	putative protein involved in meta pathway of phenol degradation (breaking aromatic ring) (exported?)	-0.0242428	0.960979	-1.00971	0.0267038
RL_RS09995	RL1921	0	conserved hypothetical exported protein with SH3 domain (imp for prot:prot interactions, recognises proline-rich signals)	-0.0743506	0.883254	-1.17361	0.0131917
RL_RS10000	RL1922	0	putative protein with TPR (tetratricopeptide motif) probably involved in protein:protein interactions	0.0526975	0.754177	0.743585	1.26459e-06
RL_RS10010	RL1924	0	conserved hypothetical exported protein (with homology to (neuropeptide) neuromedin U - meaning?)	0.343704	0.580674	-1.38205	0.0175969
RL_RS10015	RL1925	0	conserved hypothetical protein with DUF1254 and DUF1214 (COG5361), highest id with pRL70183 (26%)	0.347526	0.558106	-0.804182	0.149051
RL_RS10020	RL1926	0	conserved hypothetical protein with DUF1254 and DUF1214 (COG5361), shows 75% id with pRL70182	0.0404492	0.931773	-1.07966	0.0127305
RL_RS10025	RL1927	autA	putative autotransporter protein with pertactin-like passenger domains (virulence factors) (type V secretion system) found in virulent bacteria, C-term barrel domain fuses with OM, enables N-term to be secreted, variety of functions adhsion etc.	-0.188385	0.699147	-1.68059	0.000205167
RL_RS10030	RL1928	0	conserved hypothetical protein with DUF3606 (typically 50-85 aa in length- i.e. v. small)	-2.59461	0.00533645	-4.84503	1.19449e-08
RL_RS10035	RL1929	0	hypothetical protein, no known homology	-0.795371	0.00402155	-2.09138	1.69057e-16
RL_RS10040	RL1930	0	putative AAA ATP-dependent metalloprotease protein (as FtsH)	0.0229971	0.925403	-0.743289	0.00117093
RL_RS10045	RL1931	0	hypothetical protein	-0.134476	0.600972	-0.651017	0.00856196
RL_RS10050	RL1932	0	putative modification methylase	-0.97091	0.00320486	-1.02242	0.000842763
RL_RS10055	RL1933	0	conserved hypothetical protein, possible fusion protein	0.880683	0.093627	0.824052	0.0978576
RL_RS10060	RL1934	0	hypothetical protein	0.782407	0.0683405	0.855893	0.0322674
RL_RS10065	RL1935	0	hypothetical protein with pentapeptide motif	0.330465	0.193063	0.477717	0.051733
RL_RS10070	RL1936	0	hypothetical protein	0.704078	0.223448	0.887341	0.112189
RL_RS10075	RL1938	0	putative phosphatase	0.388326	0.179102	0.428144	0.126098
RL_RS10080	RL1939	0	hypothetical protein	0.615924	0.129625	0.693646	0.0765888
RL_RS10085	RL1940	0	hypothetical protein	0.733528	0.0727885	0.668714	0.0800407
RL_RS10095	RL1942	0	conserved hypothetical protein	1.06679	0.0530959	1.13843	0.0259758
RL_RS10100	RL1943	0	conserved hypothetical protein	0.501811	0.0132623	1.36305	3.87972e-14
RL_RS10105	RL1944	0	conserved hypothetical protein	0.498284	0.00704352	1.07491	1.10348e-10
RL_RS10110	RL1945	0	putative vitamin B12-dependent ribonucleotide reductase	-0.72026	0.10793	-0.23821	0.591578
RL_RS10115	RL1947	0	conserved hypothetical exported protein	-0.253496	0.293284	-0.344233	0.139021
RL_RS10120	RL1948	gpt	putative xanthine-guanine phosphoribosyltransferase	1.27374	NA	1.58814	NA
RL_RS10125	RL1949	0	putative universal stress protein	0.120027	0.650928	-0.450351	0.0686918
RL_RS10130	RL1950	0	putative molybdopterin-binding protein cinA competence-induced gene required superficially for transformation	-0.16528	0.203277	-0.590667	2.11542e-06
RL_RS10135	RL1951	wrbA	putative flavoprotein	0.413299	0.157317	0.411487	0.145695
RL_RS10140	RLt34	0	0	0.91541	0.112579	0.897612	0.10518
RL_RS10145	RL1952	0	putative transmembrane protein	-0.605354	0.00281317	-0.555936	0.00319447
RL_RS10150	RL1953	ilvA1	putative threonine dehydratase biosynthetic	0.117801	0.343583	0.29292	0.0136992
RL_RS10155	RL1954	0	conserved hypothetical protein	0.753089	0.0832024	1.08727	0.00790983
RL_RS10160	RL1955	0	putative transmembrane GGDEF sensory box protein	0.953113	0.0187873	1.03752	0.00571368
RL_RS10165	RL1956	0	putative transmembrane protein	-0.0290407	0.874577	-0.146966	0.406872
RL_RS10170	RL1957	0	putative short-chain dehydrogenase/oxidoreductase	0.96181	0.12179	0.471051	0.442513
RL_RS10175	RL1958	0	putative TetR family transcriptional regulator	-1.08943	0.00222225	-0.922975	0.00531617
RL_RS10180	RL1959	acpD	putative acyl carrier protein phosphodiesterase	-0.0388386	0.868612	-0.098466	0.668472
RL_RS10185	RL1960	0	putative LysR family transcriptional regulator	-3.99407	2.68366e-05	-3.55924	3.82164e-05
RL_RS10190	RL1961	cpdB	putative 2',3'-cyclic-nucleotide 2'-phosphodiesterase	0.66121	0.0579745	0.911616	0.00489603
RL_RS10195	RL1962	0	putative transmembrane protein	-5.58324	6.07577e-07	-5.82164	9.10633e-09
RL_RS10200	RL1963	0	conserved hypothetical protein	-2.44195	0.000208625	-2.62792	1.0911e-05
RL_RS10205	RL1964	0	putative transmembrane protein	-0.682306	0.0183748	-0.837463	0.00182199
RL_RS10210	RL1965	aldR	putative AsnC family transcriptional regulator	-0.931766	0.0150656	-0.840725	0.0181781
RL_RS10215	RL1966	aldA	putative alanine dehydrogenase	-0.502006	0.045479	-1.08265	2.40068e-06
RL_RS10220	RL1967	0	putative AraC family transcriptional regulator (activator)	-0.535532	0.0240632	-0.697329	0.00158466
RL_RS10225	RL1969	0	putative short-chain dehydrogenase/reductase	0.00678057	0.966661	-0.191293	0.210733
RL_RS10230	RL1970	0	putative flavin reductase	-0.0662276	0.802493	0.150182	0.552169
RL_RS10235	RL1971	0	conserved hypothetical protein	0.343216	0.313955	0.453767	0.166496
RL_RS10240	RL1972	0	conserved hypothetical protein	-0.216609	0.34294	0.101866	0.653747
RL_RS10245	RL1973	0	putative transposase for insertion sequence element	-1.75951	0.00184442	-1.53791	0.0033612
RL_RS10250	RL1974	0	conserved hypothetical protein	0.321613	0.268117	0.576669	0.0391719
[truncated: 5,419 more rows]

## Sheet: Datasheet S4
Datasheet S4 Bacterial attachment to pea roots after 1 h incubation
Luminescence (RLU/g of root) at pH 6.5
		Strain with mutation in:
Inoculant/Plant replicate	WT (1)	pRL100053	pRL100162 (nifH)*	pRL110071	pRL110543	RL0109	RL0390 (praR)*	RL1661 (gmsA)	RL2969	RL3273	RL3453*	RL3752 (pssA)	RL4145 (pckR)	RL4382	pRL100451 RL3074 RL0390 (rapA2 rapC praR)*	WT (2)*
1	224133	2778.74	288273	58149.8	133067	14111	190432	667.196	9634.53	275681	89265.6	66565.3	61.824	4721.17	14739.4	329923
2	268612	4596.72	252543	82521.9	187559	9162.15	205899	2157.76	17753.8	307373	94653.2	46736.1	391.131	7001.85	1395.78	395397
3	162263	15860.5	174682	21525.1	269457	20919.6	193416	4887.79	6448.33	293572	64988.9	21013.3	312.274	9161.65	4606.07	238851
4	266002	1012.93	243301	57430.8	129082	16332	135062	1031.59	23190.8	213941	0	26673.2	0	1838.83	9358.36	391555
5	80073.6	2221.17	296091	35001.6	168263	21185.3	204925	1009.08	20566.2	223144	98793.3	37229.2	211.968	1476.81	17951.9	117868
6	103490	1211.11	174173	54706.6	162174	5902.75	101874	3984.86	11523.7	139604	109058	30402.5	853.986	1421.43	2909.1	152337
7	82768.4	15988.2	272646	29783.8	242218	23930.2	106948	532.967	12316.7	185719	40724.7	39142.6	151.406	9621.23	13700.1	121835
8	264636	10135.4	323024	66561.9	148256	2442.91	99150.7	508.095	10658.1	124823	114181	21683.6	264.96	631.746	13899	389543
9	119728	1012.93	300752	31379.5		4679.38	138649	2849.75	23732	275036	77521.4	44159.9	6519.12	11828.3	20343.5	176240
10	142707	15828.6	259038	48557.7		20290.4	167282	2940.79	7293.35	321400		32051.5		837.628	17810.1	210064
11								434.828
12
13
Number of values	10	10	10	10	8	10	10	11	10	10	9	10	9	10	10	10
Mean	171441	7065	258452	48562	180009	13896	154364	1910	14312	236029	76576	36566	974.1	4854	11671	252361
Std. Deviation	77644	6656	50389	18998	50975	7835	43303	1560	6469	69628	36632	13694	2094	4227	6737	114293
Std. Error of Mean	24553	2105	15934	6008	18022	2478	13694	470.4	2046	22018	12211	4330	698	1337	2130	36142
Luminescence (RLU/g of root) at pH 7.0
		Strain with mutation in:
Inoculant/Plant replicate	WT	pRL100053	pRL100162 (nifH)	pRL110071	pRL110543	RL0109	RL0390 (praR)	RL1661 (gmsA)	RL2969	RL3273	RL3453	RL3752 (pssA)	RL4145 (pckR)	RL4382	pRL100451 RL3074 RL0390 (rapA2 rapC praR)
1	88834.9	7934.84	218623	86413.4	234725	58239.4	615480	37148.2	39363.1	123446	38202.2	89216.6	3594.24	18664.8	10013.2
2	272313	12645.2	227244	78026.4	277707	59408	858663	46186.3	12723.7	72998	89266.5	43311.8	8363.29	14551.4	948.219
3	273138	881.033	200364	18225.9	193502	33340.7	1296491	8911.92	27235.3	93386.1	59633.1	82358.9	296.4	40178.8	3129.12
4	70572.6	14438.5	170486	78589.4	222454	44177	652243	39243.1	37599.1	34934.8	110983	128927	70.2	46269.5	6357.59
5	325948	17681.8	178864	63851.6	205773	45378.2	1042719	8642.82	32425.6	88498.7	16266.7	34996.9	11050.3	20323.1	12195.6
6	87591.3	21061.3	116135	43236.3	324629	21034.7	464029	19945	37979.7	60269.3	47945.2	22367.3	561.6	37759	1976.29
7	178002	8449.37	101627	93980.2	117938	26712.7	568796	15143.5	21395	44796.8	28540.2	24266.5	280.8	47718.7	9307.14
8	141141	3790.1	193471	28284	224388	20846	736013	23191.9	19517.7	45877.2	91247.2	145452	6156	39272.7	9442.27
9	106602	8391	93969.7	10083.7	336789	35641.3	435331	19131.7	22655	52847.5	64827.4	15109.4	561.6	32923.5	13820.3
10	59337.9	9472.04	214291	35704.2		17896.5	815852	38806.8	13337.6	99258.4	66530	11255.5	6723.6	22772.1	12099.3
11							1012779
12							454040
13							615404
14							719400
15							953927
Number of values	10	10	10	10	9	10	15	10	10	10	10	10	10	10	10
Mean	160348	10475	171508	53640	237545	36267	749411	25635	26423	71631	61344	59726	3766	32043	7929
Std. Deviation	97137	6120	49987	30271	67740	15171	247738	13633	10048	28712	29820	48755	4042	12057	4577
Std. Error of Mean	30717	1935	15807	9573	22580	4797	63966	4311	3177	9080	9430	15418	1278	3813	1447
Luminescence (RLU/g of root) at pH 7.5
		Strain with mutation in:
Inoculant/Plant replicate	WT(1)	pRL100053	pRL100162 (nifH)*	pRL110071	pRL110543	RL0109	RL0390 (praR)	RL1661 (gmsA)	RL2969	RL3273	RL3453*	RL3752 (pssA)	RL4145 (pckR)	RL4382	pRL100451 RL3074 RL0390 (rapA2 rapC praR)*	WT (2)*
1	168636	30927.3	190477	32950.5	259337	28060.4	159575	173142	142954	53236	27497.3	88167.4	11507	12004.7	8668.15	231032
2	122345	22764.3	314248	23755.8	143998	38892.5	83743.3	92655.7	66942.9	69587.6	80216.5	111056	7297.08	5066.62	2238.25	167613
3	165876	53985.3	230518	47303.2	185032	45192.4	105910	69971.4	112578	39120.6	37888.1	43517.4	2490.56	13442.7	1831.3	227250
4	139386	20734.7	136045	34927.8	104526	11312.6	74909.1	205125	142391	37566	53341.8	50151.2	2643.99	13071.5	1186.95	190959
5	137099	30670.7	198963	16728	175959	29463.2	105545	116130	92262.5	52641.8	81590.8	22957	1775.31	5255.02	2706.25	187825
6	207087	18310.2	184980	35011.8	186549	43469.3	98477.9	56301.8	72093.4	56833.1	30411.5	44854.9	2560.62	10609.6	4790.97	283710
7	162786	15859.4	192259	21665	188392	13743.8	63892.8	21803.4	79306.9	71771.6	20998.9	62767.1	334.965	9978.87	2460.23	223017
8	137667	37477.4	169883	35760.4	173678	12689.3	89556.7		78718.8	70226.8	62479.4	66924.8	2335.18	6408.74	8157.6	188604
9	160607	19191.8	197722	15828.4	161804	28673	81505.1		107989	82943.9	14436.2	23939.5	382.817	22621.3	5438.4	220032
10	91675.8	31622.1	218554	41893	116715	22044.2	148512		101781	97849.6	60151.8	50664.6	1827.08	14490	3598.34	125596
11							93108.6
Number of values	10	10	10	10	10	10	11	7	10	10	10	10	10	10	10	10
Mean	149317	28154	203365	30582	169599	27354	100431	105018	99702	63178	46901	56500	3315	11295	4108	204564
Std. Deviation	31140	11512	46660	10615	43123	12488	29436	65147	27242	18980	24101	27266	3459	5251	2616	42662
Std. Error of Mean	9847	3640	14755	3357	13637	3949	8875	24623	8615	6002	7621	8622	1094	1660	827.2	13491
Complementation of mutation in RL2969 by unlabelled WT bacteria
Luminescence (RLU/g of root)
pH 6.5				pH 7.0				pH 7.5
WT (2)	RL2969	RL2969:WT 1:1	RL2969:WT 1:100	WT	RL2969	RL2969:WT 1:1	RL2969:WT 1:100	WT (2)	RL2969	RL2969:WT 1:1	RL2969:WT 1:100
329923	14182	16979.5	273325	88834.9	39363.1	22311.8	103230	231032	195847	154013	163989
395397	26133.6	5047.47	305238	272313	12723.7	31720.4	288805	167613	91711.7	146163	185482
238851	9491.94	9171.99	138868	273138	27235.3	54516.1	135031	227250	154232	90483.8	189882
391555	34136.9	7245.4	173763	70572.6	37599.1	10645.2	164455	190959	195076	74608.1	169964
117868	30273.4	3240.27	122225	325948	32425.6	8467.74	163033	187825	126400	108883	299208
152337	16962.8	2569.74	94594.4	87591.3	37979.7	49596.8	130908	283710	98768	168031	148998
121835	18130.2	49126.5	181062	178002	21395	15559.8	150378	223017	108650	74648.9	155801
389543	15688.8	3511.59	194581	141141	19517.7	6366.72	166318	188604	107845	147092	242553
176240	34933.6	28588.8	309011	106602	22655	37469	321247	220032	147945	103393	197728
210064	10735.8	3389.84	169261	59337.9	13337.6	33446.5		125596	139439	166351	131819
10	10	10	10	10	10	10	9	10	10	10	10	Number of values
252361	21067	12887	196193	160348	26423	27010	180378	204564	136591	123367	188542	Mean
114293	9522	15134	75357	97137	10048	17097	73916	42662	37321	36976	49510	Std. Deviation
36142	3011	4786	23830	30717	3177	5406	24639	13491	11802	11693	15656	Std. Error of Mean
Complementation of mutation in RL3273 by unlabelled WT bacteria
Luminescence (RLU/g of root)
pH 6.5		pH 7.0				pH 7.5
WT (2)	RL3273	WT	RL3273	RL3273:WT 1:1	RL3273:WT 1:100	WT (2)	RL3273	RL3273:WT 1:1	RL3273:WT 1:100
329923	405802	88834.9	123446	28803.3	6942.86	231032	72933.3	128330	0
395397	452453	272313	72998	44898	0	167613	95335.1	102782	44280.8
238851	432138	273138	93386.1	40404.2	2209.09	227250	53595.2	105851	7822.26
391555	314920	70572.6	34934.8	70593.7	0	190959	51465.4	69853.8	0
117868	328468	325948	88498.7	69551	0	187825	72119.2	94962.6	125074
152337	205498	87591.3	60269.3	22719.1	0	283710	77861.4	161559	7822.26
121835	273378	178002	44796.8	81186.2	0	223017	98327.1	128531	3464.14
389543	183740	141141	45877.2	115340	0	188604	96210.7	87022.1	0
176240	404854	106602	52847.5	64123.4	8379.31	220032	113633	110026	0
210064	473101	59337.9	99258.4	134575	6480	125596	134054	107065	0
10	10	10	10	10	10	10	10	10	10	Number of values
252361	347435	160348	71631	67219	2401	204564	86553	109598	18846	Mean
114293	102493	97137	28712	36128	3458	42662	26003	25342	39703	Std. Deviation
36142	32411	30717	9080	11425	1094	13491	8223	8014	12555	Std. Error of Mean
Vortexing roots compared to vortexing and grinding
	OD 0.1 vortexing	OD 0.1 vortexing and grinding
	2384000	2.16087e+06
	1888000	1.91171e+06
	2576000	2.7226e+06
	2592000	2.65918e+06
	2144000	2.20164e+06
Number of values	5	5
Mean	2316800	2331200
Std. Deviation	300485	347325
Std. Error of Mean	134381	155328
Change in the pH of vermiculite over 72 h
	pH 6.5									pH 7.0									pH 7.5
	1 min	1 h	2 h	4 h	8 h	24 h	48 h	72 h		1 min	1 h	2 h	4 h	8 h	24 h	48 h	72 h		1 min	1 h	2 h	4 h	8 h	24 h	48 h	72 h
	6.51	6.55	6.6	6.61	6.6	6.64	6.63	6.64		7	7.05	7.09	7.1	7.11	7.14	7.15	7.16		7.5	7.55	7.58	7.61	7.61	7.64	7.65	7.66
	6.52	6.57	6.59	6.6	6.61	6.63	6.63	6.65		7.02	7.04	7.1	7.11	7.12	7.15	7.16	7.15		7.51	7.54	7.58	7.62	7.63	7.66	7.66	7.65
	6.52	6.58	6.59	6.6	6.6	6.61	6.62	6.63		7.01	7.06	7.09	7.11	7.12	7.13	7.14	7.15		7.51	7.54	7.59	7.6	7.62	7.64	7.67	7.66
Number of values	3	3	3	3	3	3	3	3		3	3	3	3	3	3	3	3		3	3	3	3	3	3	3	3
Mean	6.517	6.567	6.593	6.603	6.603	6.627	6.627	6.64		7.01	7.05	7.093	7.107	7.117	7.14	7.15	7.153		7.507	7.543	7.583	7.61	7.62	7.647	7.66	7.657
Std. Deviation	0.005774	0.01528	0.005774	0.005774	0.005774	0.01528	0.005774	0.01		0.01	0.01	0.005774	0.005774	0.005774	0.01	0.01	0.005774		0.005774	0.005774	0.005774	0.01	0.01	0.01155	0.01	0.005774
Std. Error of Mean	0.003333	0.008819	0.003333	0.003333	0.003333	0.008819	0.003333	0.005774		0.005774	0.005774	0.003333	0.003333	0.003333	0.005774	0.005774	0.003333		0.003333	0.003333	0.003333	0.005774	0.005774	0.006667	0.005774	0.003333

## Sheet: Suppl Table S4 
Supplementary Table S4		Twenty-one genes specifically required for root attachment only at pH 6.5.
No.	Gene	Name	Description
1	pRL100177		Putative homologue of eukaryotic tubulin. Unknown protein localization.
2	pRL100274	fucA	Putative α-L-fucosidase. Cleaves fucosidic bonds in glycans (particularly in peptidoglycan structures) [1]; likely involved in remodelling of the cell surface. Fucose-rich EPS has been documented in R. sullae [2].
3	pRL110283		Putative ArsR family transcriptional regulator. Cytoplasmic protein.
4	pRL120021		Uncharacterised protein. Unknown protein localization.
5	pRL120475	impA	Inner membrane protein ImpA. Mutation of impA causes outer membrane disruption in Actinobacillus actinomycetemcomitans [3]. Expressed from the pathogenic injection type VI secretion system operon in V. cholerae [4]. Nicolsamide reduces Xanthomonas oryzae leaf blight disease in rice by downregulating xanthan, EPS and impA expression [5].
6	RL0032	npr	Components of the phosphenolpyruvate phosphotransferase (PTS) system regulate lifestyle switches [6]. Phosphorelay between Npr and ManX is believed to regulate carbon metabolism [7]. Npr and ManX are co-localised with the ChvI operon [8] and globally regulate ATP-dependent ABC transporter activity in a post-translational fashion [6, 9]. Mutation of PTS system components causes dry colony morpholo…
7	RL0033	manX	Components of the phosphenolpyruvate phosphotransferase (PTS) system regulate lifestyle switches [6]. Phosphorelay between Npr and ManX is believed to regulate carbon metabolism [7]. Npr and ManX are co-localised with the ChvI operon [8] and globally regulate ATP-dependent ABC transporter activity in a pos-translational fashion [6, 9]. Mutation of PTS system components causes dry colony morpholog…
8	RL0398		Putative N-acetyltransferase (NAT). STRING database indicates functional interaction with RL0399 (putative endopeptidase, interaction score 0.91) and MurE (peptidoglycan biosynthesis factor, interaction score 0.71) – possibly related to alterations in peptidoglycan structure.
9	RL0614		Unknown function. Cytoplasmic protein localization.
10	RL0726		Conserved hypothetical exported protein, transglycosylase Slt domain. Degrades peptidoglycan via β 1-4 glycosidic bond cleavage. Linked to biofilm formation in S. enterica, E. coli and Acinetobacter baumannii [10-12]. Lytic transglycosylases participate extensively in cell wall remodelling, recycling of peptidoglycan and space-making for insertion of cell-envelope spanning structures [13]. A lyti…
11	RL1026	ctaE	Putative cytochrome c oxidase polypeptide III. Biofilm formation is promoted by some cytochrome c oxidases under anoxic conditions in P. aeruginosa, possibly due to nitric oxide (NO) accumulation [15].
12	RL2211		Uncharacterised protein. Phasin 2 domain commonly found in phasin proteins which stabilise polyhydroxybutarate storage granules [16]. Unknown protein localization.
13	RL2285	hflX	GTPase HflX. Heat-shock induced ribosome splitting factor; rescues translationally stalled ribosomes under heat shock [17].
14	RL2303	ccdA	Putative cytochrome c-type biogenesis protein, DsbD transmembrane domain, disulphide bond formation and redox condition maintenance [18]
15	RL2316		Putative guanylate cyclase. Catalyses formation of cyclic di-GMP (c-di-GMP), key second messenger in biofilm formation / motile to sessile lifestyle switch [19]. NO can stimulate biofilm formation by regulating c-di-GMP levels in Shewanella oneidensis [20].
16	RL2394	nnrE	Multifunctional fusion protein NnrE. Repairs epimers of NAD(P)HX, a damaged form of NAD(P)H.
17	RL2564		Hypothetical exported protein. Unknown protein localization.
18	RL2595		Putative MutT/nudix family protein. Mutagenesis of nudix proteins in P. syringae str DC3000 and P. aeruginosa display defects in motility and biofilm formation [21]
19	RL2780	dgkA	Diacylglycerol kinase DgkA. In E.coli, DgkA mutants are defective in biofilm formation [12, and DgkA function has been linked to phospholipid recycling and LPS modifications [22]. In B. subtillis it is important for lipoteichoic acid synthesis [23].
20	RL3179		Putative cobalamin (vitamin B12) synthesis protein, CobW domain, may also be involved in peptidoglycan amidation.
21	RL4404	gelA	Gel forming EPS production protein GelA. Regulated by RosR [24]. Mutation has no effect on 2-9 day biofilm formation or 90 minute pH 6.5 or 7.5 attachment to root hairs [56]. Appears to have role in primary bulk root attachment at pH 6.5 based on this data.
		Genes with fewer than 6 TA sites, therefore INSeq classification should be treated with caution
Refs:
[1]	Tsai TI, Li ST, Liu CP, Chen KY, Shivatare SS, Lin CW, Liao SF, Lin CW, Hsu TL, Wu YT, Tsai MH, Lai MY, Lin NH, Wu CY, Wong CH (2017) An effective bacterial fucosidase for glycoprotein remodeling. ACS Chemical Biology 12 (1): 63–72.
[2]	Gharzouli R, Carpéné MA, Couderc F, Benguedouar A, Poinsot V (2013) Relevance of fucose-rich extracellular polysaccharides produced by Rhizobium sullae strains nodulating Hedysarum coronarium L. legumes. Applied and Environmental Microbiology 79 (6): 1764–1776.
[truncated: 23 more rows]

## Sheet: Suppl Table S5 
Supplementary Table S5		Fourteen genes specifically required for root attachment only at pH 7.0.
No.	Gene	Name	Description
[truncated: 24 more rows]

## Sheet: Suppl Table S6 
Supplementary Table S6		Thirty-one genes specifically required for root attachment only at pH 7.5.
[truncated: 54 more rows]

[truncated: 6 more sheets: Suppl Table S7, Suppl Table S8 , Suppl Table S9 , Suppl Table S10, Suppl Table S11, Suppl Table S12]
